# Supplementary material for: CD4+T-cells create a stable mechanical environment for force-sensitive TCR:pMHC interactions
Source: Nat Commun. 2025 Aug 15;16:7577. doi: 10.1038/s41467-025-62104-2 (PMC12354883; doi:10.1038/s41467-025-62104-2)
Supplement: Supplementary file 4 — Source Data [file 41467_2025_62104_MOESM4_ESM.xlsx]

## Sheet: Figure 2
a panel	a dataset	a quartile	b panel	b dataset	b low_eff_frac	c panel	c dataset	c subset	c low_eff_frac
activating, gel-phase SLB	AND:IE$^\text{k}$/MCC	3.86942	activating, gel-phase SLB	AND:IE$^\text{k}$/MCC	0.158119	activating, gel-phase SLB	AND:IE$^\text{k}$/MCC	$0\text{ min} \leq t < 10\text{ min}$	0.108713
activating, gel-phase SLB	5c.c7:H57	2.63957	activating, gel-phase SLB	AND:IE$^\text{k}$/MCC	0.138732	activating, gel-phase SLB	AND:IE$^\text{k}$/MCC	$0\text{ min} \leq t < 10\text{ min}$	0.139849
activating, gel-phase SLB	5c.c7:IE$^\text{k}$/AEP	2.03414	activating, gel-phase SLB	AND:IE$^\text{k}$/MCC	0.133113	activating, gel-phase SLB	AND:IE$^\text{k}$/MCC	$0\text{ min} \leq t < 10\text{ min}$	0.146431
activating, gel-phase SLB	5c.c7:IE$^\text{k}$/MCC	3.26398	activating, gel-phase SLB	AND:IE$^\text{k}$/MCC	0.131031	activating, gel-phase SLB	AND:IE$^\text{k}$/MCC	$0\text{ min} \leq t < 10\text{ min}$	0.122818
activating, gel-phase SLB	AND:IE$^\text{k}$/MCC	5.00632	activating, gel-phase SLB	AND:IE$^\text{k}$/MCC	0.129236	activating, gel-phase SLB	AND:IE$^\text{k}$/MCC	$0\text{ min} \leq t < 10\text{ min}$	0.115288
activating, gel-phase SLB	5c.c7:H57	4.0029	activating, gel-phase SLB	AND:IE$^\text{k}$/MCC	0.128768	activating, gel-phase SLB	AND:IE$^\text{k}$/MCC	$0\text{ min} \leq t < 10\text{ min}$	0.12952
activating, gel-phase SLB	5c.c7:IE$^\text{k}$/AEP	3.04483	activating, gel-phase SLB	AND:IE$^\text{k}$/MCC	0.128854	activating, gel-phase SLB	AND:IE$^\text{k}$/MCC	$0\text{ min} \leq t < 10\text{ min}$	0.13361
activating, gel-phase SLB	5c.c7:IE$^\text{k}$/MCC	4.33162	activating, gel-phase SLB	AND:IE$^\text{k}$/MCC	0.121945	activating, gel-phase SLB	AND:IE$^\text{k}$/MCC	$0\text{ min} \leq t < 10\text{ min}$	0.146723
activating, gel-phase SLB	AND:IE$^\text{k}$/MCC	6.46704	activating, gel-phase SLB	AND:IE$^\text{k}$/MCC	0.121478	activating, gel-phase SLB	AND:IE$^\text{k}$/MCC	$0\text{ min} \leq t < 10\text{ min}$	0.137495
activating, gel-phase SLB	5c.c7:H57	5.70551	activating, gel-phase SLB	AND:IE$^\text{k}$/MCC	0.142386	activating, gel-phase SLB	AND:IE$^\text{k}$/MCC	$0\text{ min} \leq t < 10\text{ min}$	0.139747
activating, gel-phase SLB	5c.c7:IE$^\text{k}$/AEP	4.94726	activating, gel-phase SLB	AND:IE$^\text{k}$/MCC	0.137258	activating, gel-phase SLB	AND:IE$^\text{k}$/MCC	$0\text{ min} \leq t < 10\text{ min}$	0.0918166
activating, gel-phase SLB	5c.c7:IE$^\text{k}$/MCC	5.60374	activating, gel-phase SLB	AND:IE$^\text{k}$/MCC	0.137327	activating, gel-phase SLB	AND:IE$^\text{k}$/MCC	$0\text{ min} \leq t < 10\text{ min}$	0.129847
activating, fluid-phase SLB	AND:IE$^\text{k}$/MCC	1.80654	activating, gel-phase SLB	AND:IE$^\text{k}$/MCC	0.156625	activating, gel-phase SLB	AND:IE$^\text{k}$/MCC	$0\text{ min} \leq t < 10\text{ min}$	0.108626
activating, fluid-phase SLB	5c.c7:H57		activating, gel-phase SLB	AND:IE$^\text{k}$/MCC	0.133529	activating, gel-phase SLB	AND:IE$^\text{k}$/MCC	$0\text{ min} \leq t < 10\text{ min}$	0.101168
activating, fluid-phase SLB	5c.c7:IE$^\text{k}$/AEP		activating, gel-phase SLB	AND:IE$^\text{k}$/MCC	0.137153	activating, gel-phase SLB	AND:IE$^\text{k}$/MCC	$0\text{ min} \leq t < 10\text{ min}$	0.126076
activating, fluid-phase SLB	5c.c7:IE$^\text{k}$/MCC		activating, gel-phase SLB	AND:IE$^\text{k}$/MCC	0.125213	activating, gel-phase SLB	AND:IE$^\text{k}$/MCC	$0\text{ min} \leq t < 10\text{ min}$	0.0973342
activating, fluid-phase SLB	AND:IE$^\text{k}$/MCC	2.77281	activating, gel-phase SLB	AND:IE$^\text{k}$/MCC	0.129933	activating, gel-phase SLB	AND:IE$^\text{k}$/MCC	$0\text{ min} \leq t < 10\text{ min}$	0.119584
activating, fluid-phase SLB	5c.c7:H57		activating, gel-phase SLB	AND:IE$^\text{k}$/MCC	0.140179	activating, gel-phase SLB	AND:IE$^\text{k}$/MCC	$0\text{ min} \leq t < 10\text{ min}$	0.125198
activating, fluid-phase SLB	5c.c7:IE$^\text{k}$/AEP		activating, gel-phase SLB	AND:IE$^\text{k}$/MCC	0.139542	activating, gel-phase SLB	AND:IE$^\text{k}$/MCC	$0\text{ min} \leq t < 10\text{ min}$	0.159699
activating, fluid-phase SLB	5c.c7:IE$^\text{k}$/MCC		activating, gel-phase SLB	AND:IE$^\text{k}$/MCC	0.144403	activating, gel-phase SLB	AND:IE$^\text{k}$/MCC	$0\text{ min} \leq t < 10\text{ min}$	0.104469
activating, fluid-phase SLB	AND:IE$^\text{k}$/MCC	3.96786	activating, gel-phase SLB	AND:IE$^\text{k}$/MCC	0.137332	activating, gel-phase SLB	AND:IE$^\text{k}$/MCC	$0\text{ min} \leq t < 10\text{ min}$	0.133414
activating, fluid-phase SLB	5c.c7:H57		activating, gel-phase SLB	AND:IE$^\text{k}$/MCC	0.146979	activating, gel-phase SLB	AND:IE$^\text{k}$/MCC	$0\text{ min} \leq t < 10\text{ min}$	0.118737
activating, fluid-phase SLB	5c.c7:IE$^\text{k}$/AEP		activating, gel-phase SLB	AND:IE$^\text{k}$/MCC	0.130842	activating, gel-phase SLB	AND:IE$^\text{k}$/MCC	$0\text{ min} \leq t < 10\text{ min}$	0.100741
activating, fluid-phase SLB	5c.c7:IE$^\text{k}$/MCC		activating, gel-phase SLB	AND:IE$^\text{k}$/MCC	0.159816	activating, gel-phase SLB	AND:IE$^\text{k}$/MCC	$0\text{ min} \leq t < 10\text{ min}$	0.122529
scanning, gel-phase SLB	AND:IE$^\text{k}$/MCC	2.18475	activating, gel-phase SLB	AND:IE$^\text{k}$/MCC	0.154058	activating, gel-phase SLB	AND:IE$^\text{k}$/MCC	$0\text{ min} \leq t < 10\text{ min}$	0.0975193
scanning, gel-phase SLB	5c.c7:H57	4.17455	activating, gel-phase SLB	AND:IE$^\text{k}$/MCC	0.126911	activating, gel-phase SLB	AND:IE$^\text{k}$/MCC	$0\text{ min} \leq t < 10\text{ min}$	0.121965
scanning, gel-phase SLB	5c.c7:IE$^\text{k}$/AEP		activating, gel-phase SLB	AND:IE$^\text{k}$/MCC	0.143034	activating, gel-phase SLB	AND:IE$^\text{k}$/MCC	$0\text{ min} \leq t < 10\text{ min}$	0.120659
scanning, gel-phase SLB	5c.c7:IE$^\text{k}$/MCC		activating, gel-phase SLB	AND:IE$^\text{k}$/MCC	0.141063	activating, gel-phase SLB	AND:IE$^\text{k}$/MCC	$0\text{ min} \leq t < 10\text{ min}$	0.124571
scanning, gel-phase SLB	AND:IE$^\text{k}$/MCC	3.09698	activating, gel-phase SLB	AND:IE$^\text{k}$/MCC	0.147175	activating, gel-phase SLB	AND:IE$^\text{k}$/MCC	$0\text{ min} \leq t < 10\text{ min}$	0.113529
scanning, gel-phase SLB	5c.c7:H57	5.51417	activating, gel-phase SLB	AND:IE$^\text{k}$/MCC	0.140282	activating, gel-phase SLB	AND:IE$^\text{k}$/MCC	$0\text{ min} \leq t < 10\text{ min}$	0.116887
scanning, gel-phase SLB	5c.c7:IE$^\text{k}$/AEP		activating, gel-phase SLB	AND:IE$^\text{k}$/MCC	0.149663	activating, gel-phase SLB	AND:IE$^\text{k}$/MCC	$0\text{ min} \leq t < 10\text{ min}$	0.137548
scanning, gel-phase SLB	5c.c7:IE$^\text{k}$/MCC		activating, gel-phase SLB	AND:IE$^\text{k}$/MCC	0.134132	activating, gel-phase SLB	AND:IE$^\text{k}$/MCC	$0\text{ min} \leq t < 10\text{ min}$	0.0934794
scanning, gel-phase SLB	AND:IE$^\text{k}$/MCC	4.6186	activating, gel-phase SLB	AND:IE$^\text{k}$/MCC	0.155792	activating, gel-phase SLB	AND:IE$^\text{k}$/MCC	$0\text{ min} \leq t < 10\text{ min}$	0.137037
scanning, gel-phase SLB	5c.c7:H57	7.23514	activating, gel-phase SLB	AND:IE$^\text{k}$/MCC	0.117352	activating, gel-phase SLB	AND:IE$^\text{k}$/MCC	$0\text{ min} \leq t < 10\text{ min}$	0.127436
scanning, gel-phase SLB	5c.c7:IE$^\text{k}$/AEP		activating, gel-phase SLB	AND:IE$^\text{k}$/MCC	0.137626	activating, gel-phase SLB	AND:IE$^\text{k}$/MCC	$0\text{ min} \leq t < 10\text{ min}$	0.128564
scanning, gel-phase SLB	5c.c7:IE$^\text{k}$/MCC		activating, gel-phase SLB	AND:IE$^\text{k}$/MCC	0.139972	activating, gel-phase SLB	AND:IE$^\text{k}$/MCC	$0\text{ min} \leq t < 10\text{ min}$	0.125311
scanning, fluid-phase SLB	AND:IE$^\text{k}$/MCC	2.48976	activating, gel-phase SLB	AND:IE$^\text{k}$/MCC	0.156232	activating, gel-phase SLB	AND:IE$^\text{k}$/MCC	$0\text{ min} \leq t < 10\text{ min}$	0.129523
scanning, fluid-phase SLB	5c.c7:H57	2.99128	activating, gel-phase SLB	AND:IE$^\text{k}$/MCC	0.145569	activating, gel-phase SLB	AND:IE$^\text{k}$/MCC	$0\text{ min} \leq t < 10\text{ min}$	0.136653
scanning, fluid-phase SLB	5c.c7:IE$^\text{k}$/AEP		activating, gel-phase SLB	AND:IE$^\text{k}$/MCC	0.137953	activating, gel-phase SLB	AND:IE$^\text{k}$/MCC	$0\text{ min} \leq t < 10\text{ min}$	0.141926
scanning, fluid-phase SLB	5c.c7:IE$^\text{k}$/MCC	0.854324	activating, gel-phase SLB	AND:IE$^\text{k}$/MCC	0.138355	activating, gel-phase SLB	AND:IE$^\text{k}$/MCC	$0\text{ min} \leq t < 10\text{ min}$	0.112532
scanning, fluid-phase SLB	AND:IE$^\text{k}$/MCC	3.3968	activating, gel-phase SLB	AND:IE$^\text{k}$/MCC	0.148407	activating, gel-phase SLB	AND:IE$^\text{k}$/MCC	$0\text{ min} \leq t < 10\text{ min}$	0.116389
scanning, fluid-phase SLB	5c.c7:H57	4.22916	activating, gel-phase SLB	AND:IE$^\text{k}$/MCC	0.152864	activating, gel-phase SLB	AND:IE$^\text{k}$/MCC	$0\text{ min} \leq t < 10\text{ min}$	0.120472
scanning, fluid-phase SLB	5c.c7:IE$^\text{k}$/AEP		activating, gel-phase SLB	AND:IE$^\text{k}$/MCC	0.126855	activating, gel-phase SLB	AND:IE$^\text{k}$/MCC	$0\text{ min} \leq t < 10\text{ min}$	0.142239
scanning, fluid-phase SLB	5c.c7:IE$^\text{k}$/MCC	2.15792	activating, gel-phase SLB	AND:IE$^\text{k}$/MCC	0.141745	activating, gel-phase SLB	AND:IE$^\text{k}$/MCC	$0\text{ min} \leq t < 10\text{ min}$	0.129193
scanning, fluid-phase SLB	AND:IE$^\text{k}$/MCC	4.53148	activating, gel-phase SLB	AND:IE$^\text{k}$/MCC	0.134185	activating, gel-phase SLB	AND:IE$^\text{k}$/MCC	$0\text{ min} \leq t < 10\text{ min}$	0.135501
scanning, fluid-phase SLB	5c.c7:H57	5.93306	activating, gel-phase SLB	AND:IE$^\text{k}$/MCC	0.106759	activating, gel-phase SLB	AND:IE$^\text{k}$/MCC	$0\text{ min} \leq t < 10\text{ min}$	0.105401
scanning, fluid-phase SLB	5c.c7:IE$^\text{k}$/AEP		activating, gel-phase SLB	AND:IE$^\text{k}$/MCC	0.130287	activating, gel-phase SLB	AND:IE$^\text{k}$/MCC	$0\text{ min} \leq t < 10\text{ min}$	0.0932598
scanning, fluid-phase SLB	5c.c7:IE$^\text{k}$/MCC	3.87714	activating, gel-phase SLB	AND:IE$^\text{k}$/MCC	0.164653	activating, gel-phase SLB	AND:IE$^\text{k}$/MCC	$0\text{ min} \leq t < 10\text{ min}$	0.131796
			activating, gel-phase SLB	AND:IE$^\text{k}$/MCC	0.158793	activating, gel-phase SLB	AND:IE$^\text{k}$/MCC	$0\text{ min} \leq t < 10\text{ min}$	0.117131
			activating, gel-phase SLB	AND:IE$^\text{k}$/MCC	0.126064	activating, gel-phase SLB	AND:IE$^\text{k}$/MCC	$0\text{ min} \leq t < 10\text{ min}$	0.0976712
			activating, gel-phase SLB	AND:IE$^\text{k}$/MCC	0.138823	activating, gel-phase SLB	AND:IE$^\text{k}$/MCC	$0\text{ min} \leq t < 10\text{ min}$	0.0887095
			activating, gel-phase SLB	AND:IE$^\text{k}$/MCC	0.12539	activating, gel-phase SLB	AND:IE$^\text{k}$/MCC	$0\text{ min} \leq t < 10\text{ min}$	0.11937
			activating, gel-phase SLB	AND:IE$^\text{k}$/MCC	0.149466	activating, gel-phase SLB	AND:IE$^\text{k}$/MCC	$0\text{ min} \leq t < 10\text{ min}$	0.122022
			activating, gel-phase SLB	AND:IE$^\text{k}$/MCC	0.114738	activating, gel-phase SLB	AND:IE$^\text{k}$/MCC	$0\text{ min} \leq t < 10\text{ min}$	0.116489
			activating, gel-phase SLB	AND:IE$^\text{k}$/MCC	0.158786	activating, gel-phase SLB	AND:IE$^\text{k}$/MCC	$0\text{ min} \leq t < 10\text{ min}$	0.147612
			activating, gel-phase SLB	AND:IE$^\text{k}$/MCC	0.135597	activating, gel-phase SLB	AND:IE$^\text{k}$/MCC	$0\text{ min} \leq t < 10\text{ min}$	0.119915
			activating, gel-phase SLB	AND:IE$^\text{k}$/MCC	0.147325	activating, gel-phase SLB	AND:IE$^\text{k}$/MCC	$0\text{ min} \leq t < 10\text{ min}$	0.128454
			activating, gel-phase SLB	AND:IE$^\text{k}$/MCC	0.147207	activating, gel-phase SLB	AND:IE$^\text{k}$/MCC	$0\text{ min} \leq t < 10\text{ min}$	0.136051
			activating, gel-phase SLB	AND:IE$^\text{k}$/MCC	0.143804	activating, gel-phase SLB	AND:IE$^\text{k}$/MCC	$0\text{ min} \leq t < 10\text{ min}$	0.120016
			activating, gel-phase SLB	AND:IE$^\text{k}$/MCC	0.13955	activating, gel-phase SLB	AND:IE$^\text{k}$/MCC	$0\text{ min} \leq t < 10\text{ min}$	0.147932
			activating, gel-phase SLB	AND:IE$^\text{k}$/MCC	0.151351	activating, gel-phase SLB	AND:IE$^\text{k}$/MCC	$0\text{ min} \leq t < 10\text{ min}$	0.109468
			activating, gel-phase SLB	AND:IE$^\text{k}$/MCC	0.13823	activating, gel-phase SLB	AND:IE$^\text{k}$/MCC	$0\text{ min} \leq t < 10\text{ min}$	0.106127
			activating, gel-phase SLB	AND:IE$^\text{k}$/MCC	0.143455	activating, gel-phase SLB	AND:IE$^\text{k}$/MCC	$0\text{ min} \leq t < 10\text{ min}$	0.115358
			activating, gel-phase SLB	AND:IE$^\text{k}$/MCC	0.154117	activating, gel-phase SLB	AND:IE$^\text{k}$/MCC	$0\text{ min} \leq t < 10\text{ min}$	0.113762
			activating, gel-phase SLB	AND:IE$^\text{k}$/MCC	0.164588	activating, gel-phase SLB	AND:IE$^\text{k}$/MCC	$0\text{ min} \leq t < 10\text{ min}$	0.130404
			activating, gel-phase SLB	AND:IE$^\text{k}$/MCC	0.144358	activating, gel-phase SLB	AND:IE$^\text{k}$/MCC	$0\text{ min} \leq t < 10\text{ min}$	0.15051
			activating, gel-phase SLB	AND:IE$^\text{k}$/MCC	0.141834	activating, gel-phase SLB	AND:IE$^\text{k}$/MCC	$0\text{ min} \leq t < 10\text{ min}$	0.130679
			activating, gel-phase SLB	AND:IE$^\text{k}$/MCC	0.143988	activating, gel-phase SLB	AND:IE$^\text{k}$/MCC	$0\text{ min} \leq t < 10\text{ min}$	0.114321
			activating, gel-phase SLB	AND:IE$^\text{k}$/MCC	0.136885	activating, gel-phase SLB	AND:IE$^\text{k}$/MCC	$0\text{ min} \leq t < 10\text{ min}$	0.0998995
			activating, gel-phase SLB	AND:IE$^\text{k}$/MCC	0.137461	activating, gel-phase SLB	AND:IE$^\text{k}$/MCC	$0\text{ min} \leq t < 10\text{ min}$	0.120027
			activating, gel-phase SLB	AND:IE$^\text{k}$/MCC	0.143651	activating, gel-phase SLB	AND:IE$^\text{k}$/MCC	$0\text{ min} \leq t < 10\text{ min}$	0.138814
			activating, gel-phase SLB	AND:IE$^\text{k}$/MCC	0.140557	activating, gel-phase SLB	AND:IE$^\text{k}$/MCC	$0\text{ min} \leq t < 10\text{ min}$	0.0926159
			activating, gel-phase SLB	AND:IE$^\text{k}$/MCC	0.142495	activating, gel-phase SLB	AND:IE$^\text{k}$/MCC	$0\text{ min} \leq t < 10\text{ min}$	0.142751
			activating, gel-phase SLB	AND:IE$^\text{k}$/MCC	0.140828	activating, gel-phase SLB	AND:IE$^\text{k}$/MCC	$0\text{ min} \leq t < 10\text{ min}$	0.129406
			activating, gel-phase SLB	AND:IE$^\text{k}$/MCC	0.137988	activating, gel-phase SLB	AND:IE$^\text{k}$/MCC	$0\text{ min} \leq t < 10\text{ min}$	0.134067
			activating, gel-phase SLB	AND:IE$^\text{k}$/MCC	0.145344	activating, gel-phase SLB	AND:IE$^\text{k}$/MCC	$0\text{ min} \leq t < 10\text{ min}$	0.117359
			activating, gel-phase SLB	AND:IE$^\text{k}$/MCC	0.159416	activating, gel-phase SLB	AND:IE$^\text{k}$/MCC	$0\text{ min} \leq t < 10\text{ min}$	0.132612
			activating, gel-phase SLB	AND:IE$^\text{k}$/MCC	0.143845	activating, gel-phase SLB	AND:IE$^\text{k}$/MCC	$0\text{ min} \leq t < 10\text{ min}$	0.141736
			activating, gel-phase SLB	AND:IE$^\text{k}$/MCC	0.151158	activating, gel-phase SLB	AND:IE$^\text{k}$/MCC	$0\text{ min} \leq t < 10\text{ min}$	0.112155
			activating, gel-phase SLB	AND:IE$^\text{k}$/MCC	0.155807	activating, gel-phase SLB	AND:IE$^\text{k}$/MCC	$0\text{ min} \leq t < 10\text{ min}$	0.121464
			activating, gel-phase SLB	AND:IE$^\text{k}$/MCC	0.125379	activating, gel-phase SLB	AND:IE$^\text{k}$/MCC	$0\text{ min} \leq t < 10\text{ min}$	0.112699
			activating, gel-phase SLB	AND:IE$^\text{k}$/MCC	0.126182	activating, gel-phase SLB	AND:IE$^\text{k}$/MCC	$0\text{ min} \leq t < 10\text{ min}$	0.11507
			activating, gel-phase SLB	AND:IE$^\text{k}$/MCC	0.134716	activating, gel-phase SLB	AND:IE$^\text{k}$/MCC	$0\text{ min} \leq t < 10\text{ min}$	0.132961
			activating, gel-phase SLB	AND:IE$^\text{k}$/MCC	0.160856	activating, gel-phase SLB	AND:IE$^\text{k}$/MCC	$0\text{ min} \leq t < 10\text{ min}$	0.136446
			activating, gel-phase SLB	AND:IE$^\text{k}$/MCC	0.147775	activating, gel-phase SLB	AND:IE$^\text{k}$/MCC	$0\text{ min} \leq t < 10\text{ min}$	0.122754
			activating, gel-phase SLB	AND:IE$^\text{k}$/MCC	0.129723	activating, gel-phase SLB	AND:IE$^\text{k}$/MCC	$0\text{ min} \leq t < 10\text{ min}$	0.133574
			activating, gel-phase SLB	AND:IE$^\text{k}$/MCC	0.130066	activating, gel-phase SLB	AND:IE$^\text{k}$/MCC	$0\text{ min} \leq t < 10\text{ min}$	0.108879
			activating, gel-phase SLB	AND:IE$^\text{k}$/MCC	0.145286	activating, gel-phase SLB	AND:IE$^\text{k}$/MCC	$0\text{ min} \leq t < 10\text{ min}$	0.111873
			activating, gel-phase SLB	AND:IE$^\text{k}$/MCC	0.132686	activating, gel-phase SLB	AND:IE$^\text{k}$/MCC	$0\text{ min} \leq t < 10\text{ min}$	0.12258
			activating, gel-phase SLB	AND:IE$^\text{k}$/MCC	0.140667	activating, gel-phase SLB	AND:IE$^\text{k}$/MCC	$0\text{ min} \leq t < 10\text{ min}$	0.133192
			activating, gel-phase SLB	AND:IE$^\text{k}$/MCC	0.141609	activating, gel-phase SLB	AND:IE$^\text{k}$/MCC	$0\text{ min} \leq t < 10\text{ min}$	0.100604
			activating, gel-phase SLB	AND:IE$^\text{k}$/MCC	0.134106	activating, gel-phase SLB	AND:IE$^\text{k}$/MCC	$0\text{ min} \leq t < 10\text{ min}$	0.140022
			activating, gel-phase SLB	AND:IE$^\text{k}$/MCC	0.137302	activating, gel-phase SLB	AND:IE$^\text{k}$/MCC	$0\text{ min} \leq t < 10\text{ min}$	0.134056
			activating, gel-phase SLB	AND:IE$^\text{k}$/MCC	0.155256	activating, gel-phase SLB	AND:IE$^\text{k}$/MCC	$0\text{ min} \leq t < 10\text{ min}$	0.114373
			activating, gel-phase SLB	AND:IE$^\text{k}$/MCC	0.140522	activating, gel-phase SLB	AND:IE$^\text{k}$/MCC	$0\text{ min} \leq t < 10\text{ min}$	0.109738
			activating, gel-phase SLB	AND:IE$^\text{k}$/MCC	0.133882	activating, gel-phase SLB	AND:IE$^\text{k}$/MCC	$0\text{ min} \leq t < 10\text{ min}$	0.138689
			activating, gel-phase SLB	AND:IE$^\text{k}$/MCC	0.150048	activating, gel-phase SLB	AND:IE$^\text{k}$/MCC	$0\text{ min} \leq t < 10\text{ min}$	0.10827
			activating, gel-phase SLB	AND:IE$^\text{k}$/MCC	0.140129	activating, gel-phase SLB	AND:IE$^\text{k}$/MCC	$0\text{ min} \leq t < 10\text{ min}$	0.127728
			activating, gel-phase SLB	AND:IE$^\text{k}$/MCC	0.129438	activating, gel-phase SLB	AND:IE$^\text{k}$/MCC	$0\text{ min} \leq t < 10\text{ min}$	0.0848217
			activating, gel-phase SLB	AND:IE$^\text{k}$/MCC	0.14431	activating, gel-phase SLB	AND:IE$^\text{k}$/MCC	$0\text{ min} \leq t < 10\text{ min}$	0.11732
			activating, gel-phase SLB	AND:IE$^\text{k}$/MCC	0.152604	activating, gel-phase SLB	AND:IE$^\text{k}$/MCC	$0\text{ min} \leq t < 10\text{ min}$	0.106816
			activating, gel-phase SLB	AND:IE$^\text{k}$/MCC	0.117179	activating, gel-phase SLB	AND:IE$^\text{k}$/MCC	$0\text{ min} \leq t < 10\text{ min}$	0.10474
			activating, gel-phase SLB	AND:IE$^\text{k}$/MCC	0.136939	activating, gel-phase SLB	AND:IE$^\text{k}$/MCC	$0\text{ min} \leq t < 10\text{ min}$	0.138698
			activating, gel-phase SLB	AND:IE$^\text{k}$/MCC	0.130773	activating, gel-phase SLB	AND:IE$^\text{k}$/MCC	$0\text{ min} \leq t < 10\text{ min}$	0.126244
			activating, gel-phase SLB	AND:IE$^\text{k}$/MCC	0.130786	activating, gel-phase SLB	AND:IE$^\text{k}$/MCC	$0\text{ min} \leq t < 10\text{ min}$	0.105152
			activating, gel-phase SLB	AND:IE$^\text{k}$/MCC	0.146626	activating, gel-phase SLB	AND:IE$^\text{k}$/MCC	$0\text{ min} \leq t < 10\text{ min}$	0.126724
			activating, gel-phase SLB	AND:IE$^\text{k}$/MCC	0.129966	activating, gel-phase SLB	AND:IE$^\text{k}$/MCC	$0\text{ min} \leq t < 10\text{ min}$	0.128738
			activating, gel-phase SLB	AND:IE$^\text{k}$/MCC	0.138769	activating, gel-phase SLB	AND:IE$^\text{k}$/MCC	$0\text{ min} \leq t < 10\text{ min}$	0.145027
			activating, gel-phase SLB	AND:IE$^\text{k}$/MCC	0.140893	activating, gel-phase SLB	AND:IE$^\text{k}$/MCC	$0\text{ min} \leq t < 10\text{ min}$	0.134442
			activating, gel-phase SLB	AND:IE$^\text{k}$/MCC	0.139446	activating, gel-phase SLB	AND:IE$^\text{k}$/MCC	$0\text{ min} \leq t < 10\text{ min}$	0.140265
			activating, gel-phase SLB	AND:IE$^\text{k}$/MCC	0.137408	activating, gel-phase SLB	AND:IE$^\text{k}$/MCC	$0\text{ min} \leq t < 10\text{ min}$	0.114107
			activating, gel-phase SLB	AND:IE$^\text{k}$/MCC	0.137848	activating, gel-phase SLB	AND:IE$^\text{k}$/MCC	$0\text{ min} \leq t < 10\text{ min}$	0.109654
			activating, gel-phase SLB	AND:IE$^\text{k}$/MCC	0.149576	activating, gel-phase SLB	AND:IE$^\text{k}$/MCC	$0\text{ min} \leq t < 10\text{ min}$	0.112457
			activating, gel-phase SLB	AND:IE$^\text{k}$/MCC	0.124966	activating, gel-phase SLB	AND:IE$^\text{k}$/MCC	$0\text{ min} \leq t < 10\text{ min}$	0.128313
			activating, gel-phase SLB	AND:IE$^\text{k}$/MCC	0.145789	activating, gel-phase SLB	AND:IE$^\text{k}$/MCC	$0\text{ min} \leq t < 10\text{ min}$	0.125324
			activating, gel-phase SLB	AND:IE$^\text{k}$/MCC	0.128366	activating, gel-phase SLB	AND:IE$^\text{k}$/MCC	$0\text{ min} \leq t < 10\text{ min}$	0.122542
			activating, gel-phase SLB	AND:IE$^\text{k}$/MCC	0.133033	activating, gel-phase SLB	AND:IE$^\text{k}$/MCC	$0\text{ min} \leq t < 10\text{ min}$	0.116924
			activating, gel-phase SLB	AND:IE$^\text{k}$/MCC	0.133872	activating, gel-phase SLB	AND:IE$^\text{k}$/MCC	$0\text{ min} \leq t < 10\text{ min}$	0.127161
			activating, gel-phase SLB	AND:IE$^\text{k}$/MCC	0.146565	activating, gel-phase SLB	AND:IE$^\text{k}$/MCC	$0\text{ min} \leq t < 10\text{ min}$	0.137018
			activating, gel-phase SLB	AND:IE$^\text{k}$/MCC	0.147426	activating, gel-phase SLB	AND:IE$^\text{k}$/MCC	$0\text{ min} \leq t < 10\text{ min}$	0.104305
			activating, gel-phase SLB	AND:IE$^\text{k}$/MCC	0.139955	activating, gel-phase SLB	AND:IE$^\text{k}$/MCC	$0\text{ min} \leq t < 10\text{ min}$	0.118679
			activating, gel-phase SLB	AND:IE$^\text{k}$/MCC	0.126872	activating, gel-phase SLB	AND:IE$^\text{k}$/MCC	$0\text{ min} \leq t < 10\text{ min}$	0.124986
			activating, gel-phase SLB	AND:IE$^\text{k}$/MCC	0.14416	activating, gel-phase SLB	AND:IE$^\text{k}$/MCC	$0\text{ min} \leq t < 10\text{ min}$	0.129846
			activating, gel-phase SLB	AND:IE$^\text{k}$/MCC	0.13553	activating, gel-phase SLB	AND:IE$^\text{k}$/MCC	$0\text{ min} \leq t < 10\text{ min}$	0.129881
			activating, gel-phase SLB	AND:IE$^\text{k}$/MCC	0.138125	activating, gel-phase SLB	AND:IE$^\text{k}$/MCC	$0\text{ min} \leq t < 10\text{ min}$	0.106073
			activating, gel-phase SLB	AND:IE$^\text{k}$/MCC	0.142086	activating, gel-phase SLB	AND:IE$^\text{k}$/MCC	$0\text{ min} \leq t < 10\text{ min}$	0.126506
			activating, gel-phase SLB	AND:IE$^\text{k}$/MCC	0.139889	activating, gel-phase SLB	AND:IE$^\text{k}$/MCC	$0\text{ min} \leq t < 10\text{ min}$	0.124257
			activating, gel-phase SLB	AND:IE$^\text{k}$/MCC	0.141438	activating, gel-phase SLB	AND:IE$^\text{k}$/MCC	$0\text{ min} \leq t < 10\text{ min}$	0.133086
			activating, gel-phase SLB	AND:IE$^\text{k}$/MCC	0.155181	activating, gel-phase SLB	AND:IE$^\text{k}$/MCC	$0\text{ min} \leq t < 10\text{ min}$	0.143696
			activating, gel-phase SLB	AND:IE$^\text{k}$/MCC	0.142454	activating, gel-phase SLB	AND:IE$^\text{k}$/MCC	$0\text{ min} \leq t < 10\text{ min}$	0.121598
			activating, gel-phase SLB	AND:IE$^\text{k}$/MCC	0.137237	activating, gel-phase SLB	AND:IE$^\text{k}$/MCC	$0\text{ min} \leq t < 10\text{ min}$	0.115611
			activating, gel-phase SLB	AND:IE$^\text{k}$/MCC	0.128095	activating, gel-phase SLB	AND:IE$^\text{k}$/MCC	$0\text{ min} \leq t < 10\text{ min}$	0.132964
			activating, gel-phase SLB	AND:IE$^\text{k}$/MCC	0.150549	activating, gel-phase SLB	AND:IE$^\text{k}$/MCC	$0\text{ min} \leq t < 10\text{ min}$	0.120664
			activating, gel-phase SLB	AND:IE$^\text{k}$/MCC	0.146608	activating, gel-phase SLB	AND:IE$^\text{k}$/MCC	$0\text{ min} \leq t < 10\text{ min}$	0.144292
			activating, gel-phase SLB	AND:IE$^\text{k}$/MCC	0.146004	activating, gel-phase SLB	AND:IE$^\text{k}$/MCC	$0\text{ min} \leq t < 10\text{ min}$	0.133497
			activating, gel-phase SLB	AND:IE$^\text{k}$/MCC	0.138607	activating, gel-phase SLB	AND:IE$^\text{k}$/MCC	$0\text{ min} \leq t < 10\text{ min}$	0.120206
			activating, gel-phase SLB	AND:IE$^\text{k}$/MCC	0.142527	activating, gel-phase SLB	AND:IE$^\text{k}$/MCC	$0\text{ min} \leq t < 10\text{ min}$	0.14141
			activating, gel-phase SLB	AND:IE$^\text{k}$/MCC	0.143	activating, gel-phase SLB	AND:IE$^\text{k}$/MCC	$0\text{ min} \leq t < 10\text{ min}$	0.121465
			activating, gel-phase SLB	AND:IE$^\text{k}$/MCC	0.127583	activating, gel-phase SLB	AND:IE$^\text{k}$/MCC	$0\text{ min} \leq t < 10\text{ min}$	0.143092
			activating, gel-phase SLB	AND:IE$^\text{k}$/MCC	0.133198	activating, gel-phase SLB	AND:IE$^\text{k}$/MCC	$0\text{ min} \leq t < 10\text{ min}$	0.129631
			activating, gel-phase SLB	AND:IE$^\text{k}$/MCC	0.154032	activating, gel-phase SLB	AND:IE$^\text{k}$/MCC	$0\text{ min} \leq t < 10\text{ min}$	0.144329
			activating, gel-phase SLB	AND:IE$^\text{k}$/MCC	0.134951	activating, gel-phase SLB	AND:IE$^\text{k}$/MCC	$0\text{ min} \leq t < 10\text{ min}$	0.126224
			activating, gel-phase SLB	AND:IE$^\text{k}$/MCC	0.140708	activating, gel-phase SLB	AND:IE$^\text{k}$/MCC	$0\text{ min} \leq t < 10\text{ min}$	0.106505
			activating, gel-phase SLB	AND:IE$^\text{k}$/MCC	0.126675	activating, gel-phase SLB	AND:IE$^\text{k}$/MCC	$0\text{ min} \leq t < 10\text{ min}$	0.113253
			activating, gel-phase SLB	AND:IE$^\text{k}$/MCC	0.147987	activating, gel-phase SLB	AND:IE$^\text{k}$/MCC	$0\text{ min} \leq t < 10\text{ min}$	0.118077
			activating, gel-phase SLB	AND:IE$^\text{k}$/MCC	0.155345	activating, gel-phase SLB	AND:IE$^\text{k}$/MCC	$0\text{ min} \leq t < 10\text{ min}$	0.096278
			activating, gel-phase SLB	AND:IE$^\text{k}$/MCC	0.136805	activating, gel-phase SLB	AND:IE$^\text{k}$/MCC	$0\text{ min} \leq t < 10\text{ min}$	0.120457
			activating, gel-phase SLB	AND:IE$^\text{k}$/MCC	0.139607	activating, gel-phase SLB	AND:IE$^\text{k}$/MCC	$0\text{ min} \leq t < 10\text{ min}$	0.136983
			activating, gel-phase SLB	AND:IE$^\text{k}$/MCC	0.126808	activating, gel-phase SLB	AND:IE$^\text{k}$/MCC	$0\text{ min} \leq t < 10\text{ min}$	0.120874
			activating, gel-phase SLB	AND:IE$^\text{k}$/MCC	0.137304	activating, gel-phase SLB	AND:IE$^\text{k}$/MCC	$0\text{ min} \leq t < 10\text{ min}$	0.113887
			activating, gel-phase SLB	AND:IE$^\text{k}$/MCC	0.135404	activating, gel-phase SLB	AND:IE$^\text{k}$/MCC	$0\text{ min} \leq t < 10\text{ min}$	0.13958
			activating, gel-phase SLB	AND:IE$^\text{k}$/MCC	0.142628	activating, gel-phase SLB	AND:IE$^\text{k}$/MCC	$0\text{ min} \leq t < 10\text{ min}$	0.118047
			activating, gel-phase SLB	AND:IE$^\text{k}$/MCC	0.148859	activating, gel-phase SLB	AND:IE$^\text{k}$/MCC	$0\text{ min} \leq t < 10\text{ min}$	0.128025
			activating, gel-phase SLB	AND:IE$^\text{k}$/MCC	0.132352	activating, gel-phase SLB	AND:IE$^\text{k}$/MCC	$0\text{ min} \leq t < 10\text{ min}$	0.129211
			activating, gel-phase SLB	AND:IE$^\text{k}$/MCC	0.140932	activating, gel-phase SLB	AND:IE$^\text{k}$/MCC	$0\text{ min} \leq t < 10\text{ min}$	0.134034
			activating, gel-phase SLB	AND:IE$^\text{k}$/MCC	0.140713	activating, gel-phase SLB	AND:IE$^\text{k}$/MCC	$0\text{ min} \leq t < 10\text{ min}$	0.106183
			activating, gel-phase SLB	AND:IE$^\text{k}$/MCC	0.144227	activating, gel-phase SLB	AND:IE$^\text{k}$/MCC	$0\text{ min} \leq t < 10\text{ min}$	0.112723
			activating, gel-phase SLB	AND:IE$^\text{k}$/MCC	0.138991	activating, gel-phase SLB	AND:IE$^\text{k}$/MCC	$0\text{ min} \leq t < 10\text{ min}$	0.105267
			activating, gel-phase SLB	AND:IE$^\text{k}$/MCC	0.141813	activating, gel-phase SLB	AND:IE$^\text{k}$/MCC	$0\text{ min} \leq t < 10\text{ min}$	0.0991045
			activating, gel-phase SLB	AND:IE$^\text{k}$/MCC	0.129429	activating, gel-phase SLB	AND:IE$^\text{k}$/MCC	$0\text{ min} \leq t < 10\text{ min}$	0.0958581
			activating, gel-phase SLB	AND:IE$^\text{k}$/MCC	0.137323	activating, gel-phase SLB	AND:IE$^\text{k}$/MCC	$0\text{ min} \leq t < 10\text{ min}$	0.109556
			activating, gel-phase SLB	AND:IE$^\text{k}$/MCC	0.14751	activating, gel-phase SLB	AND:IE$^\text{k}$/MCC	$0\text{ min} \leq t < 10\text{ min}$	0.124235
			activating, gel-phase SLB	AND:IE$^\text{k}$/MCC	0.13313	activating, gel-phase SLB	AND:IE$^\text{k}$/MCC	$0\text{ min} \leq t < 10\text{ min}$	0.121367
			activating, gel-phase SLB	AND:IE$^\text{k}$/MCC	0.139546	activating, gel-phase SLB	AND:IE$^\text{k}$/MCC	$0\text{ min} \leq t < 10\text{ min}$	0.140921
			activating, gel-phase SLB	AND:IE$^\text{k}$/MCC	0.129907	activating, gel-phase SLB	AND:IE$^\text{k}$/MCC	$0\text{ min} \leq t < 10\text{ min}$	0.12589
			activating, gel-phase SLB	AND:IE$^\text{k}$/MCC	0.148838	activating, gel-phase SLB	AND:IE$^\text{k}$/MCC	$0\text{ min} \leq t < 10\text{ min}$	0.120112
			activating, gel-phase SLB	AND:IE$^\text{k}$/MCC	0.128984	activating, gel-phase SLB	AND:IE$^\text{k}$/MCC	$0\text{ min} \leq t < 10\text{ min}$	0.148888
			activating, gel-phase SLB	AND:IE$^\text{k}$/MCC	0.145236	activating, gel-phase SLB	AND:IE$^\text{k}$/MCC	$0\text{ min} \leq t < 10\text{ min}$	0.137522
			activating, gel-phase SLB	AND:IE$^\text{k}$/MCC	0.132022	activating, gel-phase SLB	AND:IE$^\text{k}$/MCC	$0\text{ min} \leq t < 10\text{ min}$	0.10948
			activating, gel-phase SLB	AND:IE$^\text{k}$/MCC	0.142502	activating, gel-phase SLB	AND:IE$^\text{k}$/MCC	$0\text{ min} \leq t < 10\text{ min}$	0.109815
			activating, gel-phase SLB	AND:IE$^\text{k}$/MCC	0.135246	activating, gel-phase SLB	AND:IE$^\text{k}$/MCC	$0\text{ min} \leq t < 10\text{ min}$	0.096773
			activating, gel-phase SLB	AND:IE$^\text{k}$/MCC	0.126584	activating, gel-phase SLB	AND:IE$^\text{k}$/MCC	$0\text{ min} \leq t < 10\text{ min}$	0.11997
			activating, gel-phase SLB	AND:IE$^\text{k}$/MCC	0.144053	activating, gel-phase SLB	AND:IE$^\text{k}$/MCC	$0\text{ min} \leq t < 10\text{ min}$	0.125491
			activating, gel-phase SLB	AND:IE$^\text{k}$/MCC	0.135113	activating, gel-phase SLB	AND:IE$^\text{k}$/MCC	$0\text{ min} \leq t < 10\text{ min}$	0.127961
			activating, gel-phase SLB	AND:IE$^\text{k}$/MCC	0.119968	activating, gel-phase SLB	AND:IE$^\text{k}$/MCC	$0\text{ min} \leq t < 10\text{ min}$	0.136246
			activating, gel-phase SLB	AND:IE$^\text{k}$/MCC	0.151302	activating, gel-phase SLB	AND:IE$^\text{k}$/MCC	$0\text{ min} \leq t < 10\text{ min}$	0.120941
			activating, gel-phase SLB	AND:IE$^\text{k}$/MCC	0.143224	activating, gel-phase SLB	AND:IE$^\text{k}$/MCC	$0\text{ min} \leq t < 10\text{ min}$	0.114314
			activating, gel-phase SLB	AND:IE$^\text{k}$/MCC	0.152274	activating, gel-phase SLB	AND:IE$^\text{k}$/MCC	$0\text{ min} \leq t < 10\text{ min}$	0.145407
			activating, gel-phase SLB	AND:IE$^\text{k}$/MCC	0.120322	activating, gel-phase SLB	AND:IE$^\text{k}$/MCC	$0\text{ min} \leq t < 10\text{ min}$	0.126111
			activating, gel-phase SLB	AND:IE$^\text{k}$/MCC	0.144133	activating, gel-phase SLB	AND:IE$^\text{k}$/MCC	$0\text{ min} \leq t < 10\text{ min}$	0.117643
			activating, gel-phase SLB	AND:IE$^\text{k}$/MCC	0.146124	activating, gel-phase SLB	AND:IE$^\text{k}$/MCC	$0\text{ min} \leq t < 10\text{ min}$	0.112141
			activating, gel-phase SLB	AND:IE$^\text{k}$/MCC	0.144071	activating, gel-phase SLB	AND:IE$^\text{k}$/MCC	$0\text{ min} \leq t < 10\text{ min}$	0.111487
			activating, gel-phase SLB	AND:IE$^\text{k}$/MCC	0.160571	activating, gel-phase SLB	AND:IE$^\text{k}$/MCC	$0\text{ min} \leq t < 10\text{ min}$	0.112435
			activating, gel-phase SLB	AND:IE$^\text{k}$/MCC	0.127113	activating, gel-phase SLB	AND:IE$^\text{k}$/MCC	$0\text{ min} \leq t < 10\text{ min}$	0.105337
			activating, gel-phase SLB	AND:IE$^\text{k}$/MCC	0.151828	activating, gel-phase SLB	AND:IE$^\text{k}$/MCC	$0\text{ min} \leq t < 10\text{ min}$	0.130607
			activating, gel-phase SLB	AND:IE$^\text{k}$/MCC	0.124708	activating, gel-phase SLB	AND:IE$^\text{k}$/MCC	$0\text{ min} \leq t < 10\text{ min}$	0.12169
			activating, gel-phase SLB	AND:IE$^\text{k}$/MCC	0.128066	activating, gel-phase SLB	AND:IE$^\text{k}$/MCC	$0\text{ min} \leq t < 10\text{ min}$	0.136476
			activating, gel-phase SLB	AND:IE$^\text{k}$/MCC	0.130632	activating, gel-phase SLB	AND:IE$^\text{k}$/MCC	$0\text{ min} \leq t < 10\text{ min}$	0.115313
			activating, gel-phase SLB	AND:IE$^\text{k}$/MCC	0.142123	activating, gel-phase SLB	AND:IE$^\text{k}$/MCC	$0\text{ min} \leq t < 10\text{ min}$	0.109394
			activating, gel-phase SLB	AND:IE$^\text{k}$/MCC	0.139516	activating, gel-phase SLB	AND:IE$^\text{k}$/MCC	$0\text{ min} \leq t < 10\text{ min}$	0.10105
			activating, gel-phase SLB	AND:IE$^\text{k}$/MCC	0.138024	activating, gel-phase SLB	AND:IE$^\text{k}$/MCC	$0\text{ min} \leq t < 10\text{ min}$	0.114578
			activating, gel-phase SLB	AND:IE$^\text{k}$/MCC	0.146907	activating, gel-phase SLB	AND:IE$^\text{k}$/MCC	$0\text{ min} \leq t < 10\text{ min}$	0.0989082
			activating, gel-phase SLB	AND:IE$^\text{k}$/MCC	0.13807	activating, gel-phase SLB	AND:IE$^\text{k}$/MCC	$0\text{ min} \leq t < 10\text{ min}$	0.174327
			activating, gel-phase SLB	AND:IE$^\text{k}$/MCC	0.136755	activating, gel-phase SLB	AND:IE$^\text{k}$/MCC	$0\text{ min} \leq t < 10\text{ min}$	0.127458
			activating, gel-phase SLB	AND:IE$^\text{k}$/MCC	0.135837	activating, gel-phase SLB	AND:IE$^\text{k}$/MCC	$0\text{ min} \leq t < 10\text{ min}$	0.130329
			activating, gel-phase SLB	AND:IE$^\text{k}$/MCC	0.117408	activating, gel-phase SLB	AND:IE$^\text{k}$/MCC	$0\text{ min} \leq t < 10\text{ min}$	0.111018
			activating, gel-phase SLB	AND:IE$^\text{k}$/MCC	0.138326	activating, gel-phase SLB	AND:IE$^\text{k}$/MCC	$0\text{ min} \leq t < 10\text{ min}$	0.130849
			activating, gel-phase SLB	AND:IE$^\text{k}$/MCC	0.137433	activating, gel-phase SLB	AND:IE$^\text{k}$/MCC	$0\text{ min} \leq t < 10\text{ min}$	0.149552
			activating, gel-phase SLB	AND:IE$^\text{k}$/MCC	0.126804	activating, gel-phase SLB	AND:IE$^\text{k}$/MCC	$0\text{ min} \leq t < 10\text{ min}$	0.11945
			activating, gel-phase SLB	AND:IE$^\text{k}$/MCC	0.131508	activating, gel-phase SLB	AND:IE$^\text{k}$/MCC	$0\text{ min} \leq t < 10\text{ min}$	0.123589
			activating, gel-phase SLB	AND:IE$^\text{k}$/MCC	0.138566	activating, gel-phase SLB	AND:IE$^\text{k}$/MCC	$0\text{ min} \leq t < 10\text{ min}$	0.114641
			activating, gel-phase SLB	AND:IE$^\text{k}$/MCC	0.148319	activating, gel-phase SLB	AND:IE$^\text{k}$/MCC	$0\text{ min} \leq t < 10\text{ min}$	0.119311
			activating, gel-phase SLB	AND:IE$^\text{k}$/MCC	0.146937	activating, gel-phase SLB	AND:IE$^\text{k}$/MCC	$0\text{ min} \leq t < 10\text{ min}$	0.112607
			activating, gel-phase SLB	AND:IE$^\text{k}$/MCC	0.161474	activating, gel-phase SLB	AND:IE$^\text{k}$/MCC	$0\text{ min} \leq t < 10\text{ min}$	0.107936
			activating, gel-phase SLB	AND:IE$^\text{k}$/MCC	0.132502	activating, gel-phase SLB	AND:IE$^\text{k}$/MCC	$0\text{ min} \leq t < 10\text{ min}$	0.137072
			activating, gel-phase SLB	AND:IE$^\text{k}$/MCC	0.141108	activating, gel-phase SLB	AND:IE$^\text{k}$/MCC	$0\text{ min} \leq t < 10\text{ min}$	0.105918
			activating, gel-phase SLB	AND:IE$^\text{k}$/MCC	0.147524	activating, gel-phase SLB	AND:IE$^\text{k}$/MCC	$0\text{ min} \leq t < 10\text{ min}$	0.112931
			activating, gel-phase SLB	AND:IE$^\text{k}$/MCC	0.156824	activating, gel-phase SLB	AND:IE$^\text{k}$/MCC	$0\text{ min} \leq t < 10\text{ min}$	0.151644
			activating, gel-phase SLB	AND:IE$^\text{k}$/MCC	0.123535	activating, gel-phase SLB	AND:IE$^\text{k}$/MCC	$0\text{ min} \leq t < 10\text{ min}$	0.117677
			activating, gel-phase SLB	AND:IE$^\text{k}$/MCC	0.161109	activating, gel-phase SLB	AND:IE$^\text{k}$/MCC	$0\text{ min} \leq t < 10\text{ min}$	0.137602
			activating, gel-phase SLB	AND:IE$^\text{k}$/MCC	0.138392	activating, gel-phase SLB	AND:IE$^\text{k}$/MCC	$0\text{ min} \leq t < 10\text{ min}$	0.111169
			activating, gel-phase SLB	AND:IE$^\text{k}$/MCC	0.130035	activating, gel-phase SLB	AND:IE$^\text{k}$/MCC	$0\text{ min} \leq t < 10\text{ min}$	0.136832
			activating, gel-phase SLB	AND:IE$^\text{k}$/MCC	0.109075	activating, gel-phase SLB	AND:IE$^\text{k}$/MCC	$0\text{ min} \leq t < 10\text{ min}$	0.175932
			activating, gel-phase SLB	AND:IE$^\text{k}$/MCC	0.122439	activating, gel-phase SLB	AND:IE$^\text{k}$/MCC	$0\text{ min} \leq t < 10\text{ min}$	0.120084
			activating, gel-phase SLB	AND:IE$^\text{k}$/MCC	0.159058	activating, gel-phase SLB	AND:IE$^\text{k}$/MCC	$0\text{ min} \leq t < 10\text{ min}$	0.114934
			activating, gel-phase SLB	AND:IE$^\text{k}$/MCC	0.134969	activating, gel-phase SLB	AND:IE$^\text{k}$/MCC	$0\text{ min} \leq t < 10\text{ min}$	0.133715
			activating, gel-phase SLB	AND:IE$^\text{k}$/MCC	0.15081	activating, gel-phase SLB	AND:IE$^\text{k}$/MCC	$0\text{ min} \leq t < 10\text{ min}$	0.144071
			activating, gel-phase SLB	AND:IE$^\text{k}$/MCC	0.152357	activating, gel-phase SLB	AND:IE$^\text{k}$/MCC	$0\text{ min} \leq t < 10\text{ min}$	0.134223
			activating, gel-phase SLB	AND:IE$^\text{k}$/MCC	0.144506	activating, gel-phase SLB	AND:IE$^\text{k}$/MCC	$0\text{ min} \leq t < 10\text{ min}$	0.121834
			activating, gel-phase SLB	AND:IE$^\text{k}$/MCC	0.138404	activating, gel-phase SLB	AND:IE$^\text{k}$/MCC	$0\text{ min} \leq t < 10\text{ min}$	0.12184
			activating, gel-phase SLB	AND:IE$^\text{k}$/MCC	0.144263	activating, gel-phase SLB	AND:IE$^\text{k}$/MCC	$0\text{ min} \leq t < 10\text{ min}$	0.128952
			activating, gel-phase SLB	AND:IE$^\text{k}$/MCC	0.104646	activating, gel-phase SLB	AND:IE$^\text{k}$/MCC	$0\text{ min} \leq t < 10\text{ min}$	0.135642
			activating, gel-phase SLB	AND:IE$^\text{k}$/MCC	0.156544	activating, gel-phase SLB	AND:IE$^\text{k}$/MCC	$0\text{ min} \leq t < 10\text{ min}$	0.10452
			activating, gel-phase SLB	AND:IE$^\text{k}$/MCC	0.144472	activating, gel-phase SLB	AND:IE$^\text{k}$/MCC	$0\text{ min} \leq t < 10\text{ min}$	0.130434
			activating, gel-phase SLB	AND:IE$^\text{k}$/MCC	0.153715	activating, gel-phase SLB	AND:IE$^\text{k}$/MCC	$0\text{ min} \leq t < 10\text{ min}$	0.132835
			activating, gel-phase SLB	AND:IE$^\text{k}$/MCC	0.142506	activating, gel-phase SLB	AND:IE$^\text{k}$/MCC	$0\text{ min} \leq t < 10\text{ min}$	0.143942
			activating, gel-phase SLB	AND:IE$^\text{k}$/MCC	0.145583	activating, gel-phase SLB	AND:IE$^\text{k}$/MCC	$0\text{ min} \leq t < 10\text{ min}$	0.0994115
			activating, gel-phase SLB	AND:IE$^\text{k}$/MCC	0.141558	activating, gel-phase SLB	AND:IE$^\text{k}$/MCC	$0\text{ min} \leq t < 10\text{ min}$	0.112668
			activating, gel-phase SLB	AND:IE$^\text{k}$/MCC	0.142069	activating, gel-phase SLB	AND:IE$^\text{k}$/MCC	$0\text{ min} \leq t < 10\text{ min}$	0.114337
			activating, gel-phase SLB	AND:IE$^\text{k}$/MCC	0.132384	activating, gel-phase SLB	AND:IE$^\text{k}$/MCC	$0\text{ min} \leq t < 10\text{ min}$	0.142869
			activating, gel-phase SLB	AND:IE$^\text{k}$/MCC	0.124972	activating, gel-phase SLB	AND:IE$^\text{k}$/MCC	$0\text{ min} \leq t < 10\text{ min}$	0.122053
			activating, gel-phase SLB	AND:IE$^\text{k}$/MCC	0.127142	activating, gel-phase SLB	AND:IE$^\text{k}$/MCC	$0\text{ min} \leq t < 10\text{ min}$	0.113179
			activating, gel-phase SLB	AND:IE$^\text{k}$/MCC	0.135932	activating, gel-phase SLB	AND:IE$^\text{k}$/MCC	$0\text{ min} \leq t < 10\text{ min}$	0.108954
			activating, gel-phase SLB	AND:IE$^\text{k}$/MCC	0.141332	activating, gel-phase SLB	AND:IE$^\text{k}$/MCC	$0\text{ min} \leq t < 10\text{ min}$	0.0851091
			activating, gel-phase SLB	AND:IE$^\text{k}$/MCC	0.152912	activating, gel-phase SLB	AND:IE$^\text{k}$/MCC	$0\text{ min} \leq t < 10\text{ min}$	0.112991
			activating, gel-phase SLB	AND:IE$^\text{k}$/MCC	0.135455	activating, gel-phase SLB	AND:IE$^\text{k}$/MCC	$0\text{ min} \leq t < 10\text{ min}$	0.121448
			activating, gel-phase SLB	AND:IE$^\text{k}$/MCC	0.148095	activating, gel-phase SLB	AND:IE$^\text{k}$/MCC	$0\text{ min} \leq t < 10\text{ min}$	0.12818
			activating, gel-phase SLB	AND:IE$^\text{k}$/MCC	0.137329	activating, gel-phase SLB	AND:IE$^\text{k}$/MCC	$0\text{ min} \leq t < 10\text{ min}$	0.151974
			activating, gel-phase SLB	AND:IE$^\text{k}$/MCC	0.123999	activating, gel-phase SLB	AND:IE$^\text{k}$/MCC	$0\text{ min} \leq t < 10\text{ min}$	0.111029
			activating, gel-phase SLB	AND:IE$^\text{k}$/MCC	0.146499	activating, gel-phase SLB	AND:IE$^\text{k}$/MCC	$0\text{ min} \leq t < 10\text{ min}$	0.132937
			activating, gel-phase SLB	AND:IE$^\text{k}$/MCC	0.145141	activating, gel-phase SLB	AND:IE$^\text{k}$/MCC	$0\text{ min} \leq t < 10\text{ min}$	0.116667
			activating, gel-phase SLB	AND:IE$^\text{k}$/MCC	0.155	activating, gel-phase SLB	AND:IE$^\text{k}$/MCC	$0\text{ min} \leq t < 10\text{ min}$	0.15597
			activating, gel-phase SLB	AND:IE$^\text{k}$/MCC	0.156396	activating, gel-phase SLB	AND:IE$^\text{k}$/MCC	$0\text{ min} \leq t < 10\text{ min}$	0.125535
			activating, gel-phase SLB	AND:IE$^\text{k}$/MCC	0.139247	activating, gel-phase SLB	AND:IE$^\text{k}$/MCC	$0\text{ min} \leq t < 10\text{ min}$	0.103374
			activating, gel-phase SLB	AND:IE$^\text{k}$/MCC	0.113997	activating, gel-phase SLB	AND:IE$^\text{k}$/MCC	$0\text{ min} \leq t < 10\text{ min}$	0.125395
			activating, gel-phase SLB	AND:IE$^\text{k}$/MCC	0.151913	activating, gel-phase SLB	AND:IE$^\text{k}$/MCC	$0\text{ min} \leq t < 10\text{ min}$	0.132481
			activating, gel-phase SLB	AND:IE$^\text{k}$/MCC	0.139721	activating, gel-phase SLB	AND:IE$^\text{k}$/MCC	$0\text{ min} \leq t < 10\text{ min}$	0.134734
			activating, gel-phase SLB	AND:IE$^\text{k}$/MCC	0.134945	activating, gel-phase SLB	AND:IE$^\text{k}$/MCC	$0\text{ min} \leq t < 10\text{ min}$	0.131164
			activating, gel-phase SLB	AND:IE$^\text{k}$/MCC	0.129304	activating, gel-phase SLB	AND:IE$^\text{k}$/MCC	$0\text{ min} \leq t < 10\text{ min}$	0.119579
			activating, gel-phase SLB	AND:IE$^\text{k}$/MCC	0.146562	activating, gel-phase SLB	AND:IE$^\text{k}$/MCC	$0\text{ min} \leq t < 10\text{ min}$	0.121556
			activating, gel-phase SLB	AND:IE$^\text{k}$/MCC	0.168435	activating, gel-phase SLB	AND:IE$^\text{k}$/MCC	$0\text{ min} \leq t < 10\text{ min}$	0.110208
			activating, gel-phase SLB	AND:IE$^\text{k}$/MCC	0.145633	activating, gel-phase SLB	AND:IE$^\text{k}$/MCC	$0\text{ min} \leq t < 10\text{ min}$	0.0987919
			activating, gel-phase SLB	AND:IE$^\text{k}$/MCC	0.135546	activating, gel-phase SLB	AND:IE$^\text{k}$/MCC	$0\text{ min} \leq t < 10\text{ min}$	0.124107
			activating, gel-phase SLB	AND:IE$^\text{k}$/MCC	0.151218	activating, gel-phase SLB	AND:IE$^\text{k}$/MCC	$0\text{ min} \leq t < 10\text{ min}$	0.122653
			activating, gel-phase SLB	AND:IE$^\text{k}$/MCC	0.145782	activating, gel-phase SLB	AND:IE$^\text{k}$/MCC	$0\text{ min} \leq t < 10\text{ min}$	0.150303
			activating, gel-phase SLB	AND:IE$^\text{k}$/MCC	0.147229	activating, gel-phase SLB	AND:IE$^\text{k}$/MCC	$0\text{ min} \leq t < 10\text{ min}$	0.111791
			activating, gel-phase SLB	AND:IE$^\text{k}$/MCC	0.131973	activating, gel-phase SLB	AND:IE$^\text{k}$/MCC	$0\text{ min} \leq t < 10\text{ min}$	0.125207
			activating, gel-phase SLB	AND:IE$^\text{k}$/MCC	0.125625	activating, gel-phase SLB	AND:IE$^\text{k}$/MCC	$0\text{ min} \leq t < 10\text{ min}$	0.126625
			activating, gel-phase SLB	AND:IE$^\text{k}$/MCC	0.14311	activating, gel-phase SLB	AND:IE$^\text{k}$/MCC	$0\text{ min} \leq t < 10\text{ min}$	0.160753
			activating, gel-phase SLB	AND:IE$^\text{k}$/MCC	0.151278	activating, gel-phase SLB	AND:IE$^\text{k}$/MCC	$0\text{ min} \leq t < 10\text{ min}$	0.102169
			activating, gel-phase SLB	AND:IE$^\text{k}$/MCC	0.158084	activating, gel-phase SLB	AND:IE$^\text{k}$/MCC	$0\text{ min} \leq t < 10\text{ min}$	0.116337
			activating, gel-phase SLB	AND:IE$^\text{k}$/MCC	0.16002	activating, gel-phase SLB	AND:IE$^\text{k}$/MCC	$0\text{ min} \leq t < 10\text{ min}$	0.111853
			activating, gel-phase SLB	AND:IE$^\text{k}$/MCC	0.137246	activating, gel-phase SLB	AND:IE$^\text{k}$/MCC	$0\text{ min} \leq t < 10\text{ min}$	0.110313
			activating, gel-phase SLB	AND:IE$^\text{k}$/MCC	0.140862	activating, gel-phase SLB	AND:IE$^\text{k}$/MCC	$0\text{ min} \leq t < 10\text{ min}$	0.119234
			activating, gel-phase SLB	AND:IE$^\text{k}$/MCC	0.139258	activating, gel-phase SLB	AND:IE$^\text{k}$/MCC	$0\text{ min} \leq t < 10\text{ min}$	0.088166
			activating, gel-phase SLB	AND:IE$^\text{k}$/MCC	0.131586	activating, gel-phase SLB	AND:IE$^\text{k}$/MCC	$0\text{ min} \leq t < 10\text{ min}$	0.120618
			activating, gel-phase SLB	AND:IE$^\text{k}$/MCC	0.129676	activating, gel-phase SLB	AND:IE$^\text{k}$/MCC	$0\text{ min} \leq t < 10\text{ min}$	0.129591
			activating, gel-phase SLB	AND:IE$^\text{k}$/MCC	0.130264	activating, gel-phase SLB	AND:IE$^\text{k}$/MCC	$0\text{ min} \leq t < 10\text{ min}$	0.116701
			activating, gel-phase SLB	AND:IE$^\text{k}$/MCC	0.132269	activating, gel-phase SLB	AND:IE$^\text{k}$/MCC	$0\text{ min} \leq t < 10\text{ min}$	0.112128
			activating, gel-phase SLB	AND:IE$^\text{k}$/MCC	0.122569	activating, gel-phase SLB	AND:IE$^\text{k}$/MCC	$0\text{ min} \leq t < 10\text{ min}$	0.125094
			activating, gel-phase SLB	AND:IE$^\text{k}$/MCC	0.141613	activating, gel-phase SLB	AND:IE$^\text{k}$/MCC	$0\text{ min} \leq t < 10\text{ min}$	0.131574
			activating, gel-phase SLB	AND:IE$^\text{k}$/MCC	0.141085	activating, gel-phase SLB	AND:IE$^\text{k}$/MCC	$0\text{ min} \leq t < 10\text{ min}$	0.15399
			activating, gel-phase SLB	AND:IE$^\text{k}$/MCC	0.136581	activating, gel-phase SLB	AND:IE$^\text{k}$/MCC	$0\text{ min} \leq t < 10\text{ min}$	0.12069
			activating, gel-phase SLB	AND:IE$^\text{k}$/MCC	0.135736	activating, gel-phase SLB	AND:IE$^\text{k}$/MCC	$0\text{ min} \leq t < 10\text{ min}$	0.103398
			activating, gel-phase SLB	AND:IE$^\text{k}$/MCC	0.150463	activating, gel-phase SLB	AND:IE$^\text{k}$/MCC	$0\text{ min} \leq t < 10\text{ min}$	0.118576
			activating, gel-phase SLB	AND:IE$^\text{k}$/MCC	0.121459	activating, gel-phase SLB	AND:IE$^\text{k}$/MCC	$0\text{ min} \leq t < 10\text{ min}$	0.119675
			activating, gel-phase SLB	AND:IE$^\text{k}$/MCC	0.132115	activating, gel-phase SLB	AND:IE$^\text{k}$/MCC	$0\text{ min} \leq t < 10\text{ min}$	0.0997718
			activating, gel-phase SLB	AND:IE$^\text{k}$/MCC	0.130235	activating, gel-phase SLB	AND:IE$^\text{k}$/MCC	$0\text{ min} \leq t < 10\text{ min}$	0.103119
			activating, gel-phase SLB	AND:IE$^\text{k}$/MCC	0.124012	activating, gel-phase SLB	AND:IE$^\text{k}$/MCC	$0\text{ min} \leq t < 10\text{ min}$	0.135572
			activating, gel-phase SLB	AND:IE$^\text{k}$/MCC	0.14734	activating, gel-phase SLB	AND:IE$^\text{k}$/MCC	$0\text{ min} \leq t < 10\text{ min}$	0.115396
			activating, gel-phase SLB	AND:IE$^\text{k}$/MCC	0.14209	activating, gel-phase SLB	AND:IE$^\text{k}$/MCC	$0\text{ min} \leq t < 10\text{ min}$	0.105536
			activating, gel-phase SLB	AND:IE$^\text{k}$/MCC	0.137374	activating, gel-phase SLB	AND:IE$^\text{k}$/MCC	$0\text{ min} \leq t < 10\text{ min}$	0.134019
			activating, gel-phase SLB	AND:IE$^\text{k}$/MCC	0.127761	activating, gel-phase SLB	AND:IE$^\text{k}$/MCC	$0\text{ min} \leq t < 10\text{ min}$	0.106274
			activating, gel-phase SLB	AND:IE$^\text{k}$/MCC	0.141429	activating, gel-phase SLB	AND:IE$^\text{k}$/MCC	$0\text{ min} \leq t < 10\text{ min}$	0.113207
			activating, gel-phase SLB	AND:IE$^\text{k}$/MCC	0.142744	activating, gel-phase SLB	AND:IE$^\text{k}$/MCC	$0\text{ min} \leq t < 10\text{ min}$	0.152565
			activating, gel-phase SLB	AND:IE$^\text{k}$/MCC	0.150113	activating, gel-phase SLB	AND:IE$^\text{k}$/MCC	$0\text{ min} \leq t < 10\text{ min}$	0.126138
			activating, gel-phase SLB	AND:IE$^\text{k}$/MCC	0.143171	activating, gel-phase SLB	AND:IE$^\text{k}$/MCC	$0\text{ min} \leq t < 10\text{ min}$	0.112003
			activating, gel-phase SLB	AND:IE$^\text{k}$/MCC	0.13952	activating, gel-phase SLB	AND:IE$^\text{k}$/MCC	$0\text{ min} \leq t < 10\text{ min}$	0.106546
			activating, gel-phase SLB	AND:IE$^\text{k}$/MCC	0.143675	activating, gel-phase SLB	AND:IE$^\text{k}$/MCC	$0\text{ min} \leq t < 10\text{ min}$	0.137012
			activating, gel-phase SLB	AND:IE$^\text{k}$/MCC	0.144784	activating, gel-phase SLB	AND:IE$^\text{k}$/MCC	$0\text{ min} \leq t < 10\text{ min}$	0.104848
			activating, gel-phase SLB	AND:IE$^\text{k}$/MCC	0.122564	activating, gel-phase SLB	AND:IE$^\text{k}$/MCC	$0\text{ min} \leq t < 10\text{ min}$	0.115693
			activating, gel-phase SLB	AND:IE$^\text{k}$/MCC	0.153806	activating, gel-phase SLB	AND:IE$^\text{k}$/MCC	$0\text{ min} \leq t < 10\text{ min}$	0.129185
			activating, gel-phase SLB	AND:IE$^\text{k}$/MCC	0.13973	activating, gel-phase SLB	AND:IE$^\text{k}$/MCC	$0\text{ min} \leq t < 10\text{ min}$	0.137652
			activating, gel-phase SLB	AND:IE$^\text{k}$/MCC	0.11859	activating, gel-phase SLB	AND:IE$^\text{k}$/MCC	$0\text{ min} \leq t < 10\text{ min}$	0.114553
			activating, gel-phase SLB	AND:IE$^\text{k}$/MCC	0.139019	activating, gel-phase SLB	AND:IE$^\text{k}$/MCC	$0\text{ min} \leq t < 10\text{ min}$	0.114483
			activating, gel-phase SLB	AND:IE$^\text{k}$/MCC	0.135987	activating, gel-phase SLB	AND:IE$^\text{k}$/MCC	$0\text{ min} \leq t < 10\text{ min}$	0.0922772
			activating, gel-phase SLB	AND:IE$^\text{k}$/MCC	0.14625	activating, gel-phase SLB	AND:IE$^\text{k}$/MCC	$0\text{ min} \leq t < 10\text{ min}$	0.14348
			activating, gel-phase SLB	AND:IE$^\text{k}$/MCC	0.145744	activating, gel-phase SLB	AND:IE$^\text{k}$/MCC	$0\text{ min} \leq t < 10\text{ min}$	0.110376
			activating, gel-phase SLB	AND:IE$^\text{k}$/MCC	0.143382	activating, gel-phase SLB	AND:IE$^\text{k}$/MCC	$0\text{ min} \leq t < 10\text{ min}$	0.106077
			activating, gel-phase SLB	AND:IE$^\text{k}$/MCC	0.137206	activating, gel-phase SLB	AND:IE$^\text{k}$/MCC	$0\text{ min} \leq t < 10\text{ min}$	0.112932
			activating, gel-phase SLB	AND:IE$^\text{k}$/MCC	0.144385	activating, gel-phase SLB	AND:IE$^\text{k}$/MCC	$0\text{ min} \leq t < 10\text{ min}$	0.138817
			activating, gel-phase SLB	AND:IE$^\text{k}$/MCC	0.146483	activating, gel-phase SLB	AND:IE$^\text{k}$/MCC	$0\text{ min} \leq t < 10\text{ min}$	0.153064
			activating, gel-phase SLB	AND:IE$^\text{k}$/MCC	0.132568	activating, gel-phase SLB	AND:IE$^\text{k}$/MCC	$0\text{ min} \leq t < 10\text{ min}$	0.156124
			activating, gel-phase SLB	AND:IE$^\text{k}$/MCC	0.14296	activating, gel-phase SLB	AND:IE$^\text{k}$/MCC	$0\text{ min} \leq t < 10\text{ min}$	0.128945
			activating, gel-phase SLB	AND:IE$^\text{k}$/MCC	0.147309	activating, gel-phase SLB	AND:IE$^\text{k}$/MCC	$0\text{ min} \leq t < 10\text{ min}$	0.103384
			activating, gel-phase SLB	AND:IE$^\text{k}$/MCC	0.132691	activating, gel-phase SLB	AND:IE$^\text{k}$/MCC	$0\text{ min} \leq t < 10\text{ min}$	0.126082
			activating, gel-phase SLB	AND:IE$^\text{k}$/MCC	0.132845	activating, gel-phase SLB	AND:IE$^\text{k}$/MCC	$0\text{ min} \leq t < 10\text{ min}$	0.111089
			activating, gel-phase SLB	AND:IE$^\text{k}$/MCC	0.129908	activating, gel-phase SLB	AND:IE$^\text{k}$/MCC	$0\text{ min} \leq t < 10\text{ min}$	0.0849105
			activating, gel-phase SLB	AND:IE$^\text{k}$/MCC	0.137229	activating, gel-phase SLB	AND:IE$^\text{k}$/MCC	$0\text{ min} \leq t < 10\text{ min}$	0.11776
			activating, gel-phase SLB	AND:IE$^\text{k}$/MCC	0.124127	activating, gel-phase SLB	AND:IE$^\text{k}$/MCC	$0\text{ min} \leq t < 10\text{ min}$	0.0979858
			activating, gel-phase SLB	AND:IE$^\text{k}$/MCC	0.128432	activating, gel-phase SLB	AND:IE$^\text{k}$/MCC	$0\text{ min} \leq t < 10\text{ min}$	0.139827
			activating, gel-phase SLB	AND:IE$^\text{k}$/MCC	0.113192	activating, gel-phase SLB	AND:IE$^\text{k}$/MCC	$0\text{ min} \leq t < 10\text{ min}$	0.144518
			activating, gel-phase SLB	AND:IE$^\text{k}$/MCC	0.135288	activating, gel-phase SLB	AND:IE$^\text{k}$/MCC	$0\text{ min} \leq t < 10\text{ min}$	0.144467
			activating, gel-phase SLB	AND:IE$^\text{k}$/MCC	0.143848	activating, gel-phase SLB	AND:IE$^\text{k}$/MCC	$0\text{ min} \leq t < 10\text{ min}$	0.131092
			activating, gel-phase SLB	AND:IE$^\text{k}$/MCC	0.133081	activating, gel-phase SLB	AND:IE$^\text{k}$/MCC	$0\text{ min} \leq t < 10\text{ min}$	0.0922429
			activating, gel-phase SLB	AND:IE$^\text{k}$/MCC	0.153802	activating, gel-phase SLB	AND:IE$^\text{k}$/MCC	$0\text{ min} \leq t < 10\text{ min}$	0.134469
			activating, gel-phase SLB	AND:IE$^\text{k}$/MCC	0.123225	activating, gel-phase SLB	AND:IE$^\text{k}$/MCC	$0\text{ min} \leq t < 10\text{ min}$	0.12073
			activating, gel-phase SLB	AND:IE$^\text{k}$/MCC	0.144675	activating, gel-phase SLB	AND:IE$^\text{k}$/MCC	$0\text{ min} \leq t < 10\text{ min}$	0.106208
			activating, gel-phase SLB	AND:IE$^\text{k}$/MCC	0.14326	activating, gel-phase SLB	AND:IE$^\text{k}$/MCC	$0\text{ min} \leq t < 10\text{ min}$	0.122057
			activating, gel-phase SLB	AND:IE$^\text{k}$/MCC	0.1387	activating, gel-phase SLB	AND:IE$^\text{k}$/MCC	$0\text{ min} \leq t < 10\text{ min}$	0.106588
			activating, gel-phase SLB	AND:IE$^\text{k}$/MCC	0.135856	activating, gel-phase SLB	AND:IE$^\text{k}$/MCC	$0\text{ min} \leq t < 10\text{ min}$	0.111502
			activating, gel-phase SLB	AND:IE$^\text{k}$/MCC	0.154051	activating, gel-phase SLB	AND:IE$^\text{k}$/MCC	$0\text{ min} \leq t < 10\text{ min}$	0.112134
			activating, gel-phase SLB	AND:IE$^\text{k}$/MCC	0.13274	activating, gel-phase SLB	AND:IE$^\text{k}$/MCC	$0\text{ min} \leq t < 10\text{ min}$	0.151239
			activating, gel-phase SLB	AND:IE$^\text{k}$/MCC	0.129563	activating, gel-phase SLB	AND:IE$^\text{k}$/MCC	$0\text{ min} \leq t < 10\text{ min}$	0.126507
			activating, gel-phase SLB	AND:IE$^\text{k}$/MCC	0.142334	activating, gel-phase SLB	AND:IE$^\text{k}$/MCC	$0\text{ min} \leq t < 10\text{ min}$	0.119691
			activating, gel-phase SLB	AND:IE$^\text{k}$/MCC	0.124983	activating, gel-phase SLB	AND:IE$^\text{k}$/MCC	$0\text{ min} \leq t < 10\text{ min}$	0.139695
			activating, gel-phase SLB	AND:IE$^\text{k}$/MCC	0.129777	activating, gel-phase SLB	AND:IE$^\text{k}$/MCC	$0\text{ min} \leq t < 10\text{ min}$	0.138614
			activating, gel-phase SLB	AND:IE$^\text{k}$/MCC	0.135916	activating, gel-phase SLB	AND:IE$^\text{k}$/MCC	$0\text{ min} \leq t < 10\text{ min}$	0.112466
			activating, gel-phase SLB	AND:IE$^\text{k}$/MCC	0.139739	activating, gel-phase SLB	AND:IE$^\text{k}$/MCC	$0\text{ min} \leq t < 10\text{ min}$	0.123268
			activating, gel-phase SLB	AND:IE$^\text{k}$/MCC	0.121373	activating, gel-phase SLB	AND:IE$^\text{k}$/MCC	$0\text{ min} \leq t < 10\text{ min}$	0.12617
			activating, gel-phase SLB	AND:IE$^\text{k}$/MCC	0.148049	activating, gel-phase SLB	AND:IE$^\text{k}$/MCC	$0\text{ min} \leq t < 10\text{ min}$	0.13461
			activating, gel-phase SLB	AND:IE$^\text{k}$/MCC	0.131407	activating, gel-phase SLB	AND:IE$^\text{k}$/MCC	$0\text{ min} \leq t < 10\text{ min}$	0.116743
			activating, gel-phase SLB	AND:IE$^\text{k}$/MCC	0.12264	activating, gel-phase SLB	AND:IE$^\text{k}$/MCC	$0\text{ min} \leq t < 10\text{ min}$	0.11888
			activating, gel-phase SLB	AND:IE$^\text{k}$/MCC	0.136347	activating, gel-phase SLB	AND:IE$^\text{k}$/MCC	$0\text{ min} \leq t < 10\text{ min}$	0.129003
			activating, gel-phase SLB	AND:IE$^\text{k}$/MCC	0.144596	activating, gel-phase SLB	AND:IE$^\text{k}$/MCC	$0\text{ min} \leq t < 10\text{ min}$	0.111293
			activating, gel-phase SLB	AND:IE$^\text{k}$/MCC	0.144581	activating, gel-phase SLB	AND:IE$^\text{k}$/MCC	$0\text{ min} \leq t < 10\text{ min}$	0.11073
			activating, gel-phase SLB	AND:IE$^\text{k}$/MCC	0.137086	activating, gel-phase SLB	AND:IE$^\text{k}$/MCC	$0\text{ min} \leq t < 10\text{ min}$	0.135416
			activating, gel-phase SLB	AND:IE$^\text{k}$/MCC	0.143747	activating, gel-phase SLB	AND:IE$^\text{k}$/MCC	$0\text{ min} \leq t < 10\text{ min}$	0.123233
			activating, gel-phase SLB	AND:IE$^\text{k}$/MCC	0.126044	activating, gel-phase SLB	AND:IE$^\text{k}$/MCC	$0\text{ min} \leq t < 10\text{ min}$	0.122515
			activating, gel-phase SLB	AND:IE$^\text{k}$/MCC	0.148274	activating, gel-phase SLB	AND:IE$^\text{k}$/MCC	$0\text{ min} \leq t < 10\text{ min}$	0.118455
			activating, gel-phase SLB	AND:IE$^\text{k}$/MCC	0.159241	activating, gel-phase SLB	AND:IE$^\text{k}$/MCC	$0\text{ min} \leq t < 10\text{ min}$	0.113973
			activating, gel-phase SLB	AND:IE$^\text{k}$/MCC	0.134298	activating, gel-phase SLB	AND:IE$^\text{k}$/MCC	$0\text{ min} \leq t < 10\text{ min}$	0.13044
			activating, gel-phase SLB	AND:IE$^\text{k}$/MCC	0.141576	activating, gel-phase SLB	AND:IE$^\text{k}$/MCC	$0\text{ min} \leq t < 10\text{ min}$	0.108851
			activating, gel-phase SLB	AND:IE$^\text{k}$/MCC	0.149511	activating, gel-phase SLB	AND:IE$^\text{k}$/MCC	$0\text{ min} \leq t < 10\text{ min}$	0.112519
			activating, gel-phase SLB	AND:IE$^\text{k}$/MCC	0.139524	activating, gel-phase SLB	AND:IE$^\text{k}$/MCC	$0\text{ min} \leq t < 10\text{ min}$	0.144947
			activating, gel-phase SLB	AND:IE$^\text{k}$/MCC	0.13943	activating, gel-phase SLB	AND:IE$^\text{k}$/MCC	$0\text{ min} \leq t < 10\text{ min}$	0.118381
			activating, gel-phase SLB	AND:IE$^\text{k}$/MCC	0.130869	activating, gel-phase SLB	AND:IE$^\text{k}$/MCC	$0\text{ min} \leq t < 10\text{ min}$	0.135782
			activating, gel-phase SLB	AND:IE$^\text{k}$/MCC	0.13317	activating, gel-phase SLB	AND:IE$^\text{k}$/MCC	$0\text{ min} \leq t < 10\text{ min}$	0.107281
			activating, gel-phase SLB	AND:IE$^\text{k}$/MCC	0.159842	activating, gel-phase SLB	AND:IE$^\text{k}$/MCC	$0\text{ min} \leq t < 10\text{ min}$	0.114877
			activating, gel-phase SLB	AND:IE$^\text{k}$/MCC	0.157559	activating, gel-phase SLB	AND:IE$^\text{k}$/MCC	$0\text{ min} \leq t < 10\text{ min}$	0.138962
			activating, gel-phase SLB	AND:IE$^\text{k}$/MCC	0.145217	activating, gel-phase SLB	AND:IE$^\text{k}$/MCC	$0\text{ min} \leq t < 10\text{ min}$	0.145671
			activating, gel-phase SLB	AND:IE$^\text{k}$/MCC	0.128743	activating, gel-phase SLB	AND:IE$^\text{k}$/MCC	$0\text{ min} \leq t < 10\text{ min}$	0.118068
			activating, gel-phase SLB	AND:IE$^\text{k}$/MCC	0.148985	activating, gel-phase SLB	AND:IE$^\text{k}$/MCC	$0\text{ min} \leq t < 10\text{ min}$	0.121015
			activating, gel-phase SLB	AND:IE$^\text{k}$/MCC	0.13956	activating, gel-phase SLB	AND:IE$^\text{k}$/MCC	$0\text{ min} \leq t < 10\text{ min}$	0.152759
			activating, gel-phase SLB	AND:IE$^\text{k}$/MCC	0.123273	activating, gel-phase SLB	AND:IE$^\text{k}$/MCC	$0\text{ min} \leq t < 10\text{ min}$	0.142852
			activating, gel-phase SLB	AND:IE$^\text{k}$/MCC	0.125223	activating, gel-phase SLB	AND:IE$^\text{k}$/MCC	$0\text{ min} \leq t < 10\text{ min}$	0.129764
			activating, gel-phase SLB	AND:IE$^\text{k}$/MCC	0.148173	activating, gel-phase SLB	AND:IE$^\text{k}$/MCC	$0\text{ min} \leq t < 10\text{ min}$	0.109605
			activating, gel-phase SLB	AND:IE$^\text{k}$/MCC	0.158119	activating, gel-phase SLB	AND:IE$^\text{k}$/MCC	$0\text{ min} \leq t < 10\text{ min}$	0.137047
			activating, gel-phase SLB	AND:IE$^\text{k}$/MCC	0.139198	activating, gel-phase SLB	AND:IE$^\text{k}$/MCC	$0\text{ min} \leq t < 10\text{ min}$	0.128366
			activating, gel-phase SLB	AND:IE$^\text{k}$/MCC	0.139473	activating, gel-phase SLB	AND:IE$^\text{k}$/MCC	$0\text{ min} \leq t < 10\text{ min}$	0.114081
			activating, gel-phase SLB	AND:IE$^\text{k}$/MCC	0.139519	activating, gel-phase SLB	AND:IE$^\text{k}$/MCC	$0\text{ min} \leq t < 10\text{ min}$	0.134136
			activating, gel-phase SLB	AND:IE$^\text{k}$/MCC	0.130241	activating, gel-phase SLB	AND:IE$^\text{k}$/MCC	$0\text{ min} \leq t < 10\text{ min}$	0.115111
			activating, gel-phase SLB	AND:IE$^\text{k}$/MCC	0.141308	activating, gel-phase SLB	AND:IE$^\text{k}$/MCC	$0\text{ min} \leq t < 10\text{ min}$	0.123642
			activating, gel-phase SLB	AND:IE$^\text{k}$/MCC	0.140612	activating, gel-phase SLB	AND:IE$^\text{k}$/MCC	$0\text{ min} \leq t < 10\text{ min}$	0.114062
			activating, gel-phase SLB	AND:IE$^\text{k}$/MCC	0.135335	activating, gel-phase SLB	AND:IE$^\text{k}$/MCC	$0\text{ min} \leq t < 10\text{ min}$	0.128496
			activating, gel-phase SLB	AND:IE$^\text{k}$/MCC	0.150018	activating, gel-phase SLB	AND:IE$^\text{k}$/MCC	$0\text{ min} \leq t < 10\text{ min}$	0.122956
			activating, gel-phase SLB	AND:IE$^\text{k}$/MCC	0.139783	activating, gel-phase SLB	AND:IE$^\text{k}$/MCC	$0\text{ min} \leq t < 10\text{ min}$	0.117705
			activating, gel-phase SLB	AND:IE$^\text{k}$/MCC	0.139382	activating, gel-phase SLB	AND:IE$^\text{k}$/MCC	$0\text{ min} \leq t < 10\text{ min}$	0.123404
			activating, gel-phase SLB	AND:IE$^\text{k}$/MCC	0.117122	activating, gel-phase SLB	AND:IE$^\text{k}$/MCC	$0\text{ min} \leq t < 10\text{ min}$	0.137614
			activating, gel-phase SLB	AND:IE$^\text{k}$/MCC	0.124086	activating, gel-phase SLB	AND:IE$^\text{k}$/MCC	$0\text{ min} \leq t < 10\text{ min}$	0.109925
			activating, gel-phase SLB	AND:IE$^\text{k}$/MCC	0.137549	activating, gel-phase SLB	AND:IE$^\text{k}$/MCC	$0\text{ min} \leq t < 10\text{ min}$	0.145554
			activating, gel-phase SLB	AND:IE$^\text{k}$/MCC	0.138484	activating, gel-phase SLB	AND:IE$^\text{k}$/MCC	$0\text{ min} \leq t < 10\text{ min}$	0.119014
			activating, gel-phase SLB	AND:IE$^\text{k}$/MCC	0.136939	activating, gel-phase SLB	AND:IE$^\text{k}$/MCC	$0\text{ min} \leq t < 10\text{ min}$	0.104611
			activating, gel-phase SLB	AND:IE$^\text{k}$/MCC	0.129881	activating, gel-phase SLB	AND:IE$^\text{k}$/MCC	$0\text{ min} \leq t < 10\text{ min}$	0.125416
			activating, gel-phase SLB	AND:IE$^\text{k}$/MCC	0.142482	activating, gel-phase SLB	AND:IE$^\text{k}$/MCC	$0\text{ min} \leq t < 10\text{ min}$	0.151701
			activating, gel-phase SLB	AND:IE$^\text{k}$/MCC	0.153224	activating, gel-phase SLB	AND:IE$^\text{k}$/MCC	$0\text{ min} \leq t < 10\text{ min}$	0.132821
			activating, gel-phase SLB	AND:IE$^\text{k}$/MCC	0.134848	activating, gel-phase SLB	AND:IE$^\text{k}$/MCC	$0\text{ min} \leq t < 10\text{ min}$	0.115623
			activating, gel-phase SLB	AND:IE$^\text{k}$/MCC	0.159209	activating, gel-phase SLB	AND:IE$^\text{k}$/MCC	$0\text{ min} \leq t < 10\text{ min}$	0.11797
			activating, gel-phase SLB	AND:IE$^\text{k}$/MCC	0.120756	activating, gel-phase SLB	AND:IE$^\text{k}$/MCC	$0\text{ min} \leq t < 10\text{ min}$	0.125491
			activating, gel-phase SLB	AND:IE$^\text{k}$/MCC	0.130578	activating, gel-phase SLB	AND:IE$^\text{k}$/MCC	$0\text{ min} \leq t < 10\text{ min}$	0.14485
			activating, gel-phase SLB	AND:IE$^\text{k}$/MCC	0.125619	activating, gel-phase SLB	AND:IE$^\text{k}$/MCC	$0\text{ min} \leq t < 10\text{ min}$	0.11474
			activating, gel-phase SLB	AND:IE$^\text{k}$/MCC	0.12902	activating, gel-phase SLB	AND:IE$^\text{k}$/MCC	$0\text{ min} \leq t < 10\text{ min}$	0.147003
			activating, gel-phase SLB	AND:IE$^\text{k}$/MCC	0.145432	activating, gel-phase SLB	AND:IE$^\text{k}$/MCC	$0\text{ min} \leq t < 10\text{ min}$	0.138323
			activating, gel-phase SLB	AND:IE$^\text{k}$/MCC	0.150823	activating, gel-phase SLB	AND:IE$^\text{k}$/MCC	$0\text{ min} \leq t < 10\text{ min}$	0.110709
			activating, gel-phase SLB	AND:IE$^\text{k}$/MCC	0.149821	activating, gel-phase SLB	AND:IE$^\text{k}$/MCC	$0\text{ min} \leq t < 10\text{ min}$	0.129054
			activating, gel-phase SLB	AND:IE$^\text{k}$/MCC	0.136798	activating, gel-phase SLB	AND:IE$^\text{k}$/MCC	$0\text{ min} \leq t < 10\text{ min}$	0.149824
			activating, gel-phase SLB	AND:IE$^\text{k}$/MCC	0.136553	activating, gel-phase SLB	AND:IE$^\text{k}$/MCC	$0\text{ min} \leq t < 10\text{ min}$	0.138466
			activating, gel-phase SLB	AND:IE$^\text{k}$/MCC	0.146282	activating, gel-phase SLB	AND:IE$^\text{k}$/MCC	$0\text{ min} \leq t < 10\text{ min}$	0.129292
			activating, gel-phase SLB	AND:IE$^\text{k}$/MCC	0.14301	activating, gel-phase SLB	AND:IE$^\text{k}$/MCC	$0\text{ min} \leq t < 10\text{ min}$	0.119804
			activating, gel-phase SLB	AND:IE$^\text{k}$/MCC	0.144977	activating, gel-phase SLB	AND:IE$^\text{k}$/MCC	$0\text{ min} \leq t < 10\text{ min}$	0.167063
			activating, gel-phase SLB	AND:IE$^\text{k}$/MCC	0.137567	activating, gel-phase SLB	AND:IE$^\text{k}$/MCC	$0\text{ min} \leq t < 10\text{ min}$	0.128827
			activating, gel-phase SLB	AND:IE$^\text{k}$/MCC	0.136319	activating, gel-phase SLB	AND:IE$^\text{k}$/MCC	$0\text{ min} \leq t < 10\text{ min}$	0.134659
			activating, gel-phase SLB	AND:IE$^\text{k}$/MCC	0.148492	activating, gel-phase SLB	AND:IE$^\text{k}$/MCC	$0\text{ min} \leq t < 10\text{ min}$	0.109278
			activating, gel-phase SLB	AND:IE$^\text{k}$/MCC	0.128814	activating, gel-phase SLB	AND:IE$^\text{k}$/MCC	$0\text{ min} \leq t < 10\text{ min}$	0.116687
			activating, gel-phase SLB	AND:IE$^\text{k}$/MCC	0.120538	activating, gel-phase SLB	AND:IE$^\text{k}$/MCC	$0\text{ min} \leq t < 10\text{ min}$	0.119191
			activating, gel-phase SLB	AND:IE$^\text{k}$/MCC	0.155948	activating, gel-phase SLB	AND:IE$^\text{k}$/MCC	$0\text{ min} \leq t < 10\text{ min}$	0.129227
			activating, gel-phase SLB	AND:IE$^\text{k}$/MCC	0.147043	activating, gel-phase SLB	AND:IE$^\text{k}$/MCC	$0\text{ min} \leq t < 10\text{ min}$	0.125198
			activating, gel-phase SLB	AND:IE$^\text{k}$/MCC	0.141935	activating, gel-phase SLB	AND:IE$^\text{k}$/MCC	$0\text{ min} \leq t < 10\text{ min}$	0.165585
			activating, gel-phase SLB	AND:IE$^\text{k}$/MCC	0.156061	activating, gel-phase SLB	AND:IE$^\text{k}$/MCC	$0\text{ min} \leq t < 10\text{ min}$	0.120657
			activating, gel-phase SLB	AND:IE$^\text{k}$/MCC	0.142711	activating, gel-phase SLB	AND:IE$^\text{k}$/MCC	$0\text{ min} \leq t < 10\text{ min}$	0.121571
			activating, gel-phase SLB	AND:IE$^\text{k}$/MCC	0.127937	activating, gel-phase SLB	AND:IE$^\text{k}$/MCC	$0\text{ min} \leq t < 10\text{ min}$	0.0905298
			activating, gel-phase SLB	AND:IE$^\text{k}$/MCC	0.128226	activating, gel-phase SLB	AND:IE$^\text{k}$/MCC	$0\text{ min} \leq t < 10\text{ min}$	0.105809
			activating, gel-phase SLB	AND:IE$^\text{k}$/MCC	0.122875	activating, gel-phase SLB	AND:IE$^\text{k}$/MCC	$0\text{ min} \leq t < 10\text{ min}$	0.117594
			activating, gel-phase SLB	AND:IE$^\text{k}$/MCC	0.120765	activating, gel-phase SLB	AND:IE$^\text{k}$/MCC	$0\text{ min} \leq t < 10\text{ min}$	0.144761
			activating, gel-phase SLB	AND:IE$^\text{k}$/MCC	0.118689	activating, gel-phase SLB	AND:IE$^\text{k}$/MCC	$0\text{ min} \leq t < 10\text{ min}$	0.102604
			activating, gel-phase SLB	AND:IE$^\text{k}$/MCC	0.125177	activating, gel-phase SLB	AND:IE$^\text{k}$/MCC	$0\text{ min} \leq t < 10\text{ min}$	0.117521
			activating, gel-phase SLB	AND:IE$^\text{k}$/MCC	0.133421	activating, gel-phase SLB	AND:IE$^\text{k}$/MCC	$0\text{ min} \leq t < 10\text{ min}$	0.120001
			activating, gel-phase SLB	AND:IE$^\text{k}$/MCC	0.132621	activating, gel-phase SLB	AND:IE$^\text{k}$/MCC	$0\text{ min} \leq t < 10\text{ min}$	0.143874
			activating, gel-phase SLB	AND:IE$^\text{k}$/MCC	0.131632	activating, gel-phase SLB	AND:IE$^\text{k}$/MCC	$0\text{ min} \leq t < 10\text{ min}$	0.117488
			activating, gel-phase SLB	AND:IE$^\text{k}$/MCC	0.146918	activating, gel-phase SLB	AND:IE$^\text{k}$/MCC	$0\text{ min} \leq t < 10\text{ min}$	0.118531
			activating, gel-phase SLB	AND:IE$^\text{k}$/MCC	0.152537	activating, gel-phase SLB	AND:IE$^\text{k}$/MCC	$0\text{ min} \leq t < 10\text{ min}$	0.127411
			activating, gel-phase SLB	AND:IE$^\text{k}$/MCC	0.14115	activating, gel-phase SLB	AND:IE$^\text{k}$/MCC	$0\text{ min} \leq t < 10\text{ min}$	0.0930264
			activating, gel-phase SLB	AND:IE$^\text{k}$/MCC	0.150526	activating, gel-phase SLB	AND:IE$^\text{k}$/MCC	$0\text{ min} \leq t < 10\text{ min}$	0.122056
			activating, gel-phase SLB	AND:IE$^\text{k}$/MCC	0.137054	activating, gel-phase SLB	AND:IE$^\text{k}$/MCC	$0\text{ min} \leq t < 10\text{ min}$	0.131715
			activating, gel-phase SLB	AND:IE$^\text{k}$/MCC	0.136003	activating, gel-phase SLB	AND:IE$^\text{k}$/MCC	$0\text{ min} \leq t < 10\text{ min}$	0.12602
			activating, gel-phase SLB	AND:IE$^\text{k}$/MCC	0.136108	activating, gel-phase SLB	AND:IE$^\text{k}$/MCC	$0\text{ min} \leq t < 10\text{ min}$	0.139406
			activating, gel-phase SLB	AND:IE$^\text{k}$/MCC	0.123643	activating, gel-phase SLB	AND:IE$^\text{k}$/MCC	$0\text{ min} \leq t < 10\text{ min}$	0.10328
			activating, gel-phase SLB	AND:IE$^\text{k}$/MCC	0.127295	activating, gel-phase SLB	AND:IE$^\text{k}$/MCC	$0\text{ min} \leq t < 10\text{ min}$	0.106128
			activating, gel-phase SLB	AND:IE$^\text{k}$/MCC	0.144273	activating, gel-phase SLB	AND:IE$^\text{k}$/MCC	$0\text{ min} \leq t < 10\text{ min}$	0.113619
			activating, gel-phase SLB	AND:IE$^\text{k}$/MCC	0.156202	activating, gel-phase SLB	AND:IE$^\text{k}$/MCC	$0\text{ min} \leq t < 10\text{ min}$	0.147233
			activating, gel-phase SLB	AND:IE$^\text{k}$/MCC	0.145258	activating, gel-phase SLB	AND:IE$^\text{k}$/MCC	$0\text{ min} \leq t < 10\text{ min}$	0.116845
			activating, gel-phase SLB	AND:IE$^\text{k}$/MCC	0.145224	activating, gel-phase SLB	AND:IE$^\text{k}$/MCC	$0\text{ min} \leq t < 10\text{ min}$	0.136213
			activating, gel-phase SLB	AND:IE$^\text{k}$/MCC	0.147923	activating, gel-phase SLB	AND:IE$^\text{k}$/MCC	$0\text{ min} \leq t < 10\text{ min}$	0.11366
			activating, gel-phase SLB	AND:IE$^\text{k}$/MCC	0.137459	activating, gel-phase SLB	AND:IE$^\text{k}$/MCC	$0\text{ min} \leq t < 10\text{ min}$	0.123385
			activating, gel-phase SLB	AND:IE$^\text{k}$/MCC	0.129609	activating, gel-phase SLB	AND:IE$^\text{k}$/MCC	$0\text{ min} \leq t < 10\text{ min}$	0.137862
			activating, gel-phase SLB	AND:IE$^\text{k}$/MCC	0.12429	activating, gel-phase SLB	AND:IE$^\text{k}$/MCC	$0\text{ min} \leq t < 10\text{ min}$	0.130261
			activating, gel-phase SLB	AND:IE$^\text{k}$/MCC	0.158271	activating, gel-phase SLB	AND:IE$^\text{k}$/MCC	$0\text{ min} \leq t < 10\text{ min}$	0.0898641
			activating, gel-phase SLB	AND:IE$^\text{k}$/MCC	0.139814	activating, gel-phase SLB	AND:IE$^\text{k}$/MCC	$0\text{ min} \leq t < 10\text{ min}$	0.114569
			activating, gel-phase SLB	AND:IE$^\text{k}$/MCC	0.154034	activating, gel-phase SLB	AND:IE$^\text{k}$/MCC	$0\text{ min} \leq t < 10\text{ min}$	0.116296
			activating, gel-phase SLB	AND:IE$^\text{k}$/MCC	0.141069	activating, gel-phase SLB	AND:IE$^\text{k}$/MCC	$0\text{ min} \leq t < 10\text{ min}$	0.108522
			activating, gel-phase SLB	AND:IE$^\text{k}$/MCC	0.124912	activating, gel-phase SLB	AND:IE$^\text{k}$/MCC	$0\text{ min} \leq t < 10\text{ min}$	0.117672
			activating, gel-phase SLB	AND:IE$^\text{k}$/MCC	0.12749	activating, gel-phase SLB	AND:IE$^\text{k}$/MCC	$0\text{ min} \leq t < 10\text{ min}$	0.109969
			activating, gel-phase SLB	AND:IE$^\text{k}$/MCC	0.128847	activating, gel-phase SLB	AND:IE$^\text{k}$/MCC	$0\text{ min} \leq t < 10\text{ min}$	0.144849
			activating, gel-phase SLB	AND:IE$^\text{k}$/MCC	0.153058	activating, gel-phase SLB	AND:IE$^\text{k}$/MCC	$0\text{ min} \leq t < 10\text{ min}$	0.111307
			activating, gel-phase SLB	AND:IE$^\text{k}$/MCC	0.150998	activating, gel-phase SLB	AND:IE$^\text{k}$/MCC	$0\text{ min} \leq t < 10\text{ min}$	0.137513
			activating, gel-phase SLB	AND:IE$^\text{k}$/MCC	0.136211	activating, gel-phase SLB	AND:IE$^\text{k}$/MCC	$0\text{ min} \leq t < 10\text{ min}$	0.149593
			activating, gel-phase SLB	AND:IE$^\text{k}$/MCC	0.149279	activating, gel-phase SLB	AND:IE$^\text{k}$/MCC	$0\text{ min} \leq t < 10\text{ min}$	0.13258
			activating, gel-phase SLB	AND:IE$^\text{k}$/MCC	0.131074	activating, gel-phase SLB	AND:IE$^\text{k}$/MCC	$0\text{ min} \leq t < 10\text{ min}$	0.141653
			activating, gel-phase SLB	AND:IE$^\text{k}$/MCC	0.13644	activating, gel-phase SLB	AND:IE$^\text{k}$/MCC	$0\text{ min} \leq t < 10\text{ min}$	0.103442
			activating, gel-phase SLB	AND:IE$^\text{k}$/MCC	0.149599	activating, gel-phase SLB	AND:IE$^\text{k}$/MCC	$0\text{ min} \leq t < 10\text{ min}$	0.1268
			activating, gel-phase SLB	AND:IE$^\text{k}$/MCC	0.144588	activating, gel-phase SLB	AND:IE$^\text{k}$/MCC	$0\text{ min} \leq t < 10\text{ min}$	0.105234
			activating, gel-phase SLB	AND:IE$^\text{k}$/MCC	0.135335	activating, gel-phase SLB	AND:IE$^\text{k}$/MCC	$0\text{ min} \leq t < 10\text{ min}$	0.123742
			activating, gel-phase SLB	AND:IE$^\text{k}$/MCC	0.141886	activating, gel-phase SLB	AND:IE$^\text{k}$/MCC	$0\text{ min} \leq t < 10\text{ min}$	0.132193
			activating, gel-phase SLB	AND:IE$^\text{k}$/MCC	0.123225	activating, gel-phase SLB	AND:IE$^\text{k}$/MCC	$0\text{ min} \leq t < 10\text{ min}$	0.132894
			activating, gel-phase SLB	AND:IE$^\text{k}$/MCC	0.139579	activating, gel-phase SLB	AND:IE$^\text{k}$/MCC	$0\text{ min} \leq t < 10\text{ min}$	0.103886
			activating, gel-phase SLB	AND:IE$^\text{k}$/MCC	0.153957	activating, gel-phase SLB	AND:IE$^\text{k}$/MCC	$0\text{ min} \leq t < 10\text{ min}$	0.109716
			activating, gel-phase SLB	AND:IE$^\text{k}$/MCC	0.135315	activating, gel-phase SLB	AND:IE$^\text{k}$/MCC	$0\text{ min} \leq t < 10\text{ min}$	0.12157
			activating, gel-phase SLB	AND:IE$^\text{k}$/MCC	0.137209	activating, gel-phase SLB	AND:IE$^\text{k}$/MCC	$0\text{ min} \leq t < 10\text{ min}$	0.125366
			activating, gel-phase SLB	AND:IE$^\text{k}$/MCC	0.14189	activating, gel-phase SLB	AND:IE$^\text{k}$/MCC	$0\text{ min} \leq t < 10\text{ min}$	0.136526
			activating, gel-phase SLB	AND:IE$^\text{k}$/MCC	0.135888	activating, gel-phase SLB	AND:IE$^\text{k}$/MCC	$0\text{ min} \leq t < 10\text{ min}$	0.133775
			activating, gel-phase SLB	AND:IE$^\text{k}$/MCC	0.138032	activating, gel-phase SLB	AND:IE$^\text{k}$/MCC	$0\text{ min} \leq t < 10\text{ min}$	0.118457
			activating, gel-phase SLB	AND:IE$^\text{k}$/MCC	0.138582	activating, gel-phase SLB	AND:IE$^\text{k}$/MCC	$0\text{ min} \leq t < 10\text{ min}$	0.134248
			activating, gel-phase SLB	AND:IE$^\text{k}$/MCC	0.14959	activating, gel-phase SLB	AND:IE$^\text{k}$/MCC	$0\text{ min} \leq t < 10\text{ min}$	0.113265
			activating, gel-phase SLB	AND:IE$^\text{k}$/MCC	0.153671	activating, gel-phase SLB	AND:IE$^\text{k}$/MCC	$0\text{ min} \leq t < 10\text{ min}$	0.129384
			activating, gel-phase SLB	AND:IE$^\text{k}$/MCC	0.14018	activating, gel-phase SLB	AND:IE$^\text{k}$/MCC	$0\text{ min} \leq t < 10\text{ min}$	0.109395
			activating, gel-phase SLB	AND:IE$^\text{k}$/MCC	0.141246	activating, gel-phase SLB	AND:IE$^\text{k}$/MCC	$0\text{ min} \leq t < 10\text{ min}$	0.147437
			activating, gel-phase SLB	AND:IE$^\text{k}$/MCC	0.156665	activating, gel-phase SLB	AND:IE$^\text{k}$/MCC	$0\text{ min} \leq t < 10\text{ min}$	0.0978158
			activating, gel-phase SLB	AND:IE$^\text{k}$/MCC	0.152578	activating, gel-phase SLB	AND:IE$^\text{k}$/MCC	$0\text{ min} \leq t < 10\text{ min}$	0.135906
			activating, gel-phase SLB	AND:IE$^\text{k}$/MCC	0.120115	activating, gel-phase SLB	AND:IE$^\text{k}$/MCC	$0\text{ min} \leq t < 10\text{ min}$	0.133341
			activating, gel-phase SLB	AND:IE$^\text{k}$/MCC	0.138988	activating, gel-phase SLB	AND:IE$^\text{k}$/MCC	$0\text{ min} \leq t < 10\text{ min}$	0.116932
			activating, gel-phase SLB	AND:IE$^\text{k}$/MCC	0.144766	activating, gel-phase SLB	AND:IE$^\text{k}$/MCC	$0\text{ min} \leq t < 10\text{ min}$	0.121897
			activating, gel-phase SLB	AND:IE$^\text{k}$/MCC	0.131015	activating, gel-phase SLB	AND:IE$^\text{k}$/MCC	$0\text{ min} \leq t < 10\text{ min}$	0.115947
			activating, gel-phase SLB	AND:IE$^\text{k}$/MCC	0.152717	activating, gel-phase SLB	AND:IE$^\text{k}$/MCC	$0\text{ min} \leq t < 10\text{ min}$	0.121042
			activating, gel-phase SLB	AND:IE$^\text{k}$/MCC	0.132765	activating, gel-phase SLB	AND:IE$^\text{k}$/MCC	$0\text{ min} \leq t < 10\text{ min}$	0.146931
			activating, gel-phase SLB	AND:IE$^\text{k}$/MCC	0.122653	activating, gel-phase SLB	AND:IE$^\text{k}$/MCC	$0\text{ min} \leq t < 10\text{ min}$	0.115649
			activating, gel-phase SLB	AND:IE$^\text{k}$/MCC	0.129091	activating, gel-phase SLB	AND:IE$^\text{k}$/MCC	$0\text{ min} \leq t < 10\text{ min}$	0.119761
			activating, gel-phase SLB	AND:IE$^\text{k}$/MCC	0.118085	activating, gel-phase SLB	AND:IE$^\text{k}$/MCC	$0\text{ min} \leq t < 10\text{ min}$	0.11388
			activating, gel-phase SLB	AND:IE$^\text{k}$/MCC	0.144916	activating, gel-phase SLB	AND:IE$^\text{k}$/MCC	$0\text{ min} \leq t < 10\text{ min}$	0.138345
			activating, gel-phase SLB	AND:IE$^\text{k}$/MCC	0.14443	activating, gel-phase SLB	AND:IE$^\text{k}$/MCC	$0\text{ min} \leq t < 10\text{ min}$	0.127219
			activating, gel-phase SLB	AND:IE$^\text{k}$/MCC	0.148668	activating, gel-phase SLB	AND:IE$^\text{k}$/MCC	$0\text{ min} \leq t < 10\text{ min}$	0.106396
			activating, gel-phase SLB	AND:IE$^\text{k}$/MCC	0.142892	activating, gel-phase SLB	AND:IE$^\text{k}$/MCC	$0\text{ min} \leq t < 10\text{ min}$	0.126943
			activating, gel-phase SLB	AND:IE$^\text{k}$/MCC	0.131656	activating, gel-phase SLB	AND:IE$^\text{k}$/MCC	$0\text{ min} \leq t < 10\text{ min}$	0.126859
			activating, gel-phase SLB	AND:IE$^\text{k}$/MCC	0.138407	activating, gel-phase SLB	AND:IE$^\text{k}$/MCC	$0\text{ min} \leq t < 10\text{ min}$	0.0938973
			activating, gel-phase SLB	AND:IE$^\text{k}$/MCC	0.149089	activating, gel-phase SLB	AND:IE$^\text{k}$/MCC	$0\text{ min} \leq t < 10\text{ min}$	0.136586
			activating, gel-phase SLB	AND:IE$^\text{k}$/MCC	0.136168	activating, gel-phase SLB	AND:IE$^\text{k}$/MCC	$0\text{ min} \leq t < 10\text{ min}$	0.141814
			activating, gel-phase SLB	AND:IE$^\text{k}$/MCC	0.15334	activating, gel-phase SLB	AND:IE$^\text{k}$/MCC	$0\text{ min} \leq t < 10\text{ min}$	0.122479
			activating, gel-phase SLB	AND:IE$^\text{k}$/MCC	0.149622	activating, gel-phase SLB	AND:IE$^\text{k}$/MCC	$0\text{ min} \leq t < 10\text{ min}$	0.152991
			activating, gel-phase SLB	AND:IE$^\text{k}$/MCC	0.136269	activating, gel-phase SLB	AND:IE$^\text{k}$/MCC	$0\text{ min} \leq t < 10\text{ min}$	0.109031
			activating, gel-phase SLB	AND:IE$^\text{k}$/MCC	0.133376	activating, gel-phase SLB	AND:IE$^\text{k}$/MCC	$0\text{ min} \leq t < 10\text{ min}$	0.123977
			activating, gel-phase SLB	AND:IE$^\text{k}$/MCC	0.131749	activating, gel-phase SLB	AND:IE$^\text{k}$/MCC	$0\text{ min} \leq t < 10\text{ min}$	0.11691
			activating, gel-phase SLB	AND:IE$^\text{k}$/MCC	0.166722	activating, gel-phase SLB	AND:IE$^\text{k}$/MCC	$0\text{ min} \leq t < 10\text{ min}$	0.114371
			activating, gel-phase SLB	AND:IE$^\text{k}$/MCC	0.13359	activating, gel-phase SLB	AND:IE$^\text{k}$/MCC	$0\text{ min} \leq t < 10\text{ min}$	0.121485
			activating, gel-phase SLB	AND:IE$^\text{k}$/MCC	0.128324	activating, gel-phase SLB	AND:IE$^\text{k}$/MCC	$0\text{ min} \leq t < 10\text{ min}$	0.127802
			activating, gel-phase SLB	AND:IE$^\text{k}$/MCC	0.141746	activating, gel-phase SLB	AND:IE$^\text{k}$/MCC	$0\text{ min} \leq t < 10\text{ min}$	0.116619
			activating, gel-phase SLB	AND:IE$^\text{k}$/MCC	0.153814	activating, gel-phase SLB	AND:IE$^\text{k}$/MCC	$0\text{ min} \leq t < 10\text{ min}$	0.107876
			activating, gel-phase SLB	AND:IE$^\text{k}$/MCC	0.135928	activating, gel-phase SLB	AND:IE$^\text{k}$/MCC	$0\text{ min} \leq t < 10\text{ min}$	0.128564
			activating, gel-phase SLB	AND:IE$^\text{k}$/MCC	0.131681	activating, gel-phase SLB	AND:IE$^\text{k}$/MCC	$0\text{ min} \leq t < 10\text{ min}$	0.107751
			activating, gel-phase SLB	AND:IE$^\text{k}$/MCC	0.15729	activating, gel-phase SLB	AND:IE$^\text{k}$/MCC	$0\text{ min} \leq t < 10\text{ min}$	0.125225
			activating, gel-phase SLB	AND:IE$^\text{k}$/MCC	0.128111	activating, gel-phase SLB	AND:IE$^\text{k}$/MCC	$0\text{ min} \leq t < 10\text{ min}$	0.110025
			activating, gel-phase SLB	AND:IE$^\text{k}$/MCC	0.122869	activating, gel-phase SLB	AND:IE$^\text{k}$/MCC	$0\text{ min} \leq t < 10\text{ min}$	0.114492
			activating, gel-phase SLB	AND:IE$^\text{k}$/MCC	0.13253	activating, gel-phase SLB	AND:IE$^\text{k}$/MCC	$0\text{ min} \leq t < 10\text{ min}$	0.114236
			activating, gel-phase SLB	AND:IE$^\text{k}$/MCC	0.141689	activating, gel-phase SLB	AND:IE$^\text{k}$/MCC	$0\text{ min} \leq t < 10\text{ min}$	0.130239
			activating, gel-phase SLB	AND:IE$^\text{k}$/MCC	0.129026	activating, gel-phase SLB	AND:IE$^\text{k}$/MCC	$0\text{ min} \leq t < 10\text{ min}$	0.146027
			activating, gel-phase SLB	AND:IE$^\text{k}$/MCC	0.122457	activating, gel-phase SLB	AND:IE$^\text{k}$/MCC	$0\text{ min} \leq t < 10\text{ min}$	0.127713
			activating, gel-phase SLB	AND:IE$^\text{k}$/MCC	0.146646	activating, gel-phase SLB	AND:IE$^\text{k}$/MCC	$0\text{ min} \leq t < 10\text{ min}$	0.130679
			activating, gel-phase SLB	AND:IE$^\text{k}$/MCC	0.131766	activating, gel-phase SLB	AND:IE$^\text{k}$/MCC	$0\text{ min} \leq t < 10\text{ min}$	0.128682
			activating, gel-phase SLB	AND:IE$^\text{k}$/MCC	0.154225	activating, gel-phase SLB	AND:IE$^\text{k}$/MCC	$0\text{ min} \leq t < 10\text{ min}$	0.131885
			activating, gel-phase SLB	AND:IE$^\text{k}$/MCC	0.147763	activating, gel-phase SLB	AND:IE$^\text{k}$/MCC	$0\text{ min} \leq t < 10\text{ min}$	0.131177
			activating, gel-phase SLB	AND:IE$^\text{k}$/MCC	0.138948	activating, gel-phase SLB	AND:IE$^\text{k}$/MCC	$0\text{ min} \leq t < 10\text{ min}$	0.119307
			activating, gel-phase SLB	AND:IE$^\text{k}$/MCC	0.121077	activating, gel-phase SLB	AND:IE$^\text{k}$/MCC	$0\text{ min} \leq t < 10\text{ min}$	0.1194
			activating, gel-phase SLB	AND:IE$^\text{k}$/MCC	0.146809	activating, gel-phase SLB	AND:IE$^\text{k}$/MCC	$0\text{ min} \leq t < 10\text{ min}$	0.107453
			activating, gel-phase SLB	AND:IE$^\text{k}$/MCC	0.143095	activating, gel-phase SLB	AND:IE$^\text{k}$/MCC	$0\text{ min} \leq t < 10\text{ min}$	0.116925
			activating, gel-phase SLB	AND:IE$^\text{k}$/MCC	0.137906	activating, gel-phase SLB	AND:IE$^\text{k}$/MCC	$0\text{ min} \leq t < 10\text{ min}$	0.132676
			activating, gel-phase SLB	AND:IE$^\text{k}$/MCC	0.120733	activating, gel-phase SLB	AND:IE$^\text{k}$/MCC	$0\text{ min} \leq t < 10\text{ min}$	0.131563
			activating, gel-phase SLB	AND:IE$^\text{k}$/MCC	0.139504	activating, gel-phase SLB	AND:IE$^\text{k}$/MCC	$0\text{ min} \leq t < 10\text{ min}$	0.0918162
			activating, gel-phase SLB	AND:IE$^\text{k}$/MCC	0.133195	activating, gel-phase SLB	AND:IE$^\text{k}$/MCC	$0\text{ min} \leq t < 10\text{ min}$	0.102095
			activating, gel-phase SLB	AND:IE$^\text{k}$/MCC	0.144195	activating, gel-phase SLB	AND:IE$^\text{k}$/MCC	$0\text{ min} \leq t < 10\text{ min}$	0.10964
			activating, gel-phase SLB	AND:IE$^\text{k}$/MCC	0.142294	activating, gel-phase SLB	AND:IE$^\text{k}$/MCC	$0\text{ min} \leq t < 10\text{ min}$	0.116538
			activating, gel-phase SLB	AND:IE$^\text{k}$/MCC	0.145218	activating, gel-phase SLB	AND:IE$^\text{k}$/MCC	$0\text{ min} \leq t < 10\text{ min}$	0.118522
			activating, gel-phase SLB	AND:IE$^\text{k}$/MCC	0.14449	activating, gel-phase SLB	AND:IE$^\text{k}$/MCC	$0\text{ min} \leq t < 10\text{ min}$	0.115247
			activating, gel-phase SLB	AND:IE$^\text{k}$/MCC	0.15691	activating, gel-phase SLB	AND:IE$^\text{k}$/MCC	$0\text{ min} \leq t < 10\text{ min}$	0.100204
			activating, gel-phase SLB	AND:IE$^\text{k}$/MCC	0.134836	activating, gel-phase SLB	AND:IE$^\text{k}$/MCC	$0\text{ min} \leq t < 10\text{ min}$	0.1102
			activating, gel-phase SLB	AND:IE$^\text{k}$/MCC	0.132029	activating, gel-phase SLB	AND:IE$^\text{k}$/MCC	$0\text{ min} \leq t < 10\text{ min}$	0.12505
			activating, gel-phase SLB	AND:IE$^\text{k}$/MCC	0.131384	activating, gel-phase SLB	AND:IE$^\text{k}$/MCC	$0\text{ min} \leq t < 10\text{ min}$	0.121977
			activating, gel-phase SLB	AND:IE$^\text{k}$/MCC	0.122554	activating, gel-phase SLB	AND:IE$^\text{k}$/MCC	$0\text{ min} \leq t < 10\text{ min}$	0.133339
			activating, gel-phase SLB	AND:IE$^\text{k}$/MCC	0.140278	activating, gel-phase SLB	AND:IE$^\text{k}$/MCC	$0\text{ min} \leq t < 10\text{ min}$	0.101152
			activating, gel-phase SLB	AND:IE$^\text{k}$/MCC	0.125302	activating, gel-phase SLB	AND:IE$^\text{k}$/MCC	$0\text{ min} \leq t < 10\text{ min}$	0.122677
			activating, gel-phase SLB	AND:IE$^\text{k}$/MCC	0.154445	activating, gel-phase SLB	AND:IE$^\text{k}$/MCC	$0\text{ min} \leq t < 10\text{ min}$	0.126731
			activating, gel-phase SLB	AND:IE$^\text{k}$/MCC	0.108018	activating, gel-phase SLB	AND:IE$^\text{k}$/MCC	$0\text{ min} \leq t < 10\text{ min}$	0.11686
			activating, gel-phase SLB	AND:IE$^\text{k}$/MCC	0.135105	activating, gel-phase SLB	AND:IE$^\text{k}$/MCC	$0\text{ min} \leq t < 10\text{ min}$	0.152174
			activating, gel-phase SLB	AND:IE$^\text{k}$/MCC	0.1503	activating, gel-phase SLB	AND:IE$^\text{k}$/MCC	$0\text{ min} \leq t < 10\text{ min}$	0.138643
			activating, gel-phase SLB	AND:IE$^\text{k}$/MCC	0.161348	activating, gel-phase SLB	AND:IE$^\text{k}$/MCC	$0\text{ min} \leq t < 10\text{ min}$	0.137432
			activating, gel-phase SLB	AND:IE$^\text{k}$/MCC	0.163857	activating, gel-phase SLB	AND:IE$^\text{k}$/MCC	$0\text{ min} \leq t < 10\text{ min}$	0.0966996
			activating, gel-phase SLB	AND:IE$^\text{k}$/MCC	0.155744	activating, gel-phase SLB	AND:IE$^\text{k}$/MCC	$0\text{ min} \leq t < 10\text{ min}$	0.129308
			activating, gel-phase SLB	AND:IE$^\text{k}$/MCC	0.141864	activating, gel-phase SLB	AND:IE$^\text{k}$/MCC	$0\text{ min} \leq t < 10\text{ min}$	0.111686
			activating, gel-phase SLB	AND:IE$^\text{k}$/MCC	0.138318	activating, gel-phase SLB	AND:IE$^\text{k}$/MCC	$0\text{ min} \leq t < 10\text{ min}$	0.126543
			activating, gel-phase SLB	AND:IE$^\text{k}$/MCC	0.119083	activating, gel-phase SLB	AND:IE$^\text{k}$/MCC	$0\text{ min} \leq t < 10\text{ min}$	0.146908
			activating, gel-phase SLB	AND:IE$^\text{k}$/MCC	0.154686	activating, gel-phase SLB	AND:IE$^\text{k}$/MCC	$0\text{ min} \leq t < 10\text{ min}$	0.138691
			activating, gel-phase SLB	AND:IE$^\text{k}$/MCC	0.143122	activating, gel-phase SLB	AND:IE$^\text{k}$/MCC	$0\text{ min} \leq t < 10\text{ min}$	0.13855
			activating, gel-phase SLB	AND:IE$^\text{k}$/MCC	0.13935	activating, gel-phase SLB	AND:IE$^\text{k}$/MCC	$0\text{ min} \leq t < 10\text{ min}$	0.107685
			activating, gel-phase SLB	AND:IE$^\text{k}$/MCC	0.156795	activating, gel-phase SLB	AND:IE$^\text{k}$/MCC	$0\text{ min} \leq t < 10\text{ min}$	0.105901
			activating, gel-phase SLB	AND:IE$^\text{k}$/MCC	0.139012	activating, gel-phase SLB	AND:IE$^\text{k}$/MCC	$0\text{ min} \leq t < 10\text{ min}$	0.155084
			activating, gel-phase SLB	AND:IE$^\text{k}$/MCC	0.129434	activating, gel-phase SLB	AND:IE$^\text{k}$/MCC	$0\text{ min} \leq t < 10\text{ min}$	0.118682
			activating, gel-phase SLB	AND:IE$^\text{k}$/MCC	0.135029	activating, gel-phase SLB	AND:IE$^\text{k}$/MCC	$0\text{ min} \leq t < 10\text{ min}$	0.139682
			activating, gel-phase SLB	AND:IE$^\text{k}$/MCC	0.132586	activating, gel-phase SLB	AND:IE$^\text{k}$/MCC	$0\text{ min} \leq t < 10\text{ min}$	0.132444
			activating, gel-phase SLB	AND:IE$^\text{k}$/MCC	0.141154	activating, gel-phase SLB	AND:IE$^\text{k}$/MCC	$0\text{ min} \leq t < 10\text{ min}$	0.13533
			activating, gel-phase SLB	AND:IE$^\text{k}$/MCC	0.125321	activating, gel-phase SLB	AND:IE$^\text{k}$/MCC	$0\text{ min} \leq t < 10\text{ min}$	0.12022
			activating, gel-phase SLB	AND:IE$^\text{k}$/MCC	0.128854	activating, gel-phase SLB	AND:IE$^\text{k}$/MCC	$0\text{ min} \leq t < 10\text{ min}$	0.125238
			activating, gel-phase SLB	AND:IE$^\text{k}$/MCC	0.133631	activating, gel-phase SLB	AND:IE$^\text{k}$/MCC	$0\text{ min} \leq t < 10\text{ min}$	0.129907
			activating, gel-phase SLB	AND:IE$^\text{k}$/MCC	0.152229	activating, gel-phase SLB	AND:IE$^\text{k}$/MCC	$0\text{ min} \leq t < 10\text{ min}$	0.120621
			activating, gel-phase SLB	AND:IE$^\text{k}$/MCC	0.143519	activating, gel-phase SLB	AND:IE$^\text{k}$/MCC	$0\text{ min} \leq t < 10\text{ min}$	0.116058
			activating, gel-phase SLB	AND:IE$^\text{k}$/MCC	0.132858	activating, gel-phase SLB	AND:IE$^\text{k}$/MCC	$0\text{ min} \leq t < 10\text{ min}$	0.109079
			activating, gel-phase SLB	AND:IE$^\text{k}$/MCC	0.142172	activating, gel-phase SLB	AND:IE$^\text{k}$/MCC	$0\text{ min} \leq t < 10\text{ min}$	0.158448
			activating, gel-phase SLB	AND:IE$^\text{k}$/MCC	0.126534	activating, gel-phase SLB	AND:IE$^\text{k}$/MCC	$0\text{ min} \leq t < 10\text{ min}$	0.142384
			activating, gel-phase SLB	AND:IE$^\text{k}$/MCC	0.157978	activating, gel-phase SLB	AND:IE$^\text{k}$/MCC	$0\text{ min} \leq t < 10\text{ min}$	0.107923
			activating, gel-phase SLB	AND:IE$^\text{k}$/MCC	0.123567	activating, gel-phase SLB	AND:IE$^\text{k}$/MCC	$0\text{ min} \leq t < 10\text{ min}$	0.0926493
			activating, gel-phase SLB	AND:IE$^\text{k}$/MCC	0.138849	activating, gel-phase SLB	AND:IE$^\text{k}$/MCC	$0\text{ min} \leq t < 10\text{ min}$	0.113664
			activating, gel-phase SLB	AND:IE$^\text{k}$/MCC	0.171102	activating, gel-phase SLB	AND:IE$^\text{k}$/MCC	$0\text{ min} \leq t < 10\text{ min}$	0.121337
			activating, gel-phase SLB	AND:IE$^\text{k}$/MCC	0.137445	activating, gel-phase SLB	AND:IE$^\text{k}$/MCC	$0\text{ min} \leq t < 10\text{ min}$	0.12465
			activating, gel-phase SLB	AND:IE$^\text{k}$/MCC	0.140071	activating, gel-phase SLB	AND:IE$^\text{k}$/MCC	$0\text{ min} \leq t < 10\text{ min}$	0.10438
			activating, gel-phase SLB	AND:IE$^\text{k}$/MCC	0.133586	activating, gel-phase SLB	AND:IE$^\text{k}$/MCC	$0\text{ min} \leq t < 10\text{ min}$	0.114712
			activating, gel-phase SLB	AND:IE$^\text{k}$/MCC	0.132835	activating, gel-phase SLB	AND:IE$^\text{k}$/MCC	$0\text{ min} \leq t < 10\text{ min}$	0.131414
			activating, gel-phase SLB	AND:IE$^\text{k}$/MCC	0.128792	activating, gel-phase SLB	AND:IE$^\text{k}$/MCC	$0\text{ min} \leq t < 10\text{ min}$	0.127096
			activating, gel-phase SLB	AND:IE$^\text{k}$/MCC	0.130996	activating, gel-phase SLB	AND:IE$^\text{k}$/MCC	$0\text{ min} \leq t < 10\text{ min}$	0.137219
			activating, gel-phase SLB	AND:IE$^\text{k}$/MCC	0.138781	activating, gel-phase SLB	AND:IE$^\text{k}$/MCC	$0\text{ min} \leq t < 10\text{ min}$	0.11786
			activating, gel-phase SLB	AND:IE$^\text{k}$/MCC	0.138228	activating, gel-phase SLB	AND:IE$^\text{k}$/MCC	$0\text{ min} \leq t < 10\text{ min}$	0.13282
			activating, gel-phase SLB	AND:IE$^\text{k}$/MCC	0.140666	activating, gel-phase SLB	AND:IE$^\text{k}$/MCC	$0\text{ min} \leq t < 10\text{ min}$	0.136716
			activating, gel-phase SLB	AND:IE$^\text{k}$/MCC	0.14983	activating, gel-phase SLB	AND:IE$^\text{k}$/MCC	$0\text{ min} \leq t < 10\text{ min}$	0.109604
			activating, gel-phase SLB	AND:IE$^\text{k}$/MCC	0.136992	activating, gel-phase SLB	AND:IE$^\text{k}$/MCC	$0\text{ min} \leq t < 10\text{ min}$	0.130662
			activating, gel-phase SLB	AND:IE$^\text{k}$/MCC	0.133669	activating, gel-phase SLB	AND:IE$^\text{k}$/MCC	$0\text{ min} \leq t < 10\text{ min}$	0.139313
			activating, gel-phase SLB	AND:IE$^\text{k}$/MCC	0.140404	activating, gel-phase SLB	AND:IE$^\text{k}$/MCC	$0\text{ min} \leq t < 10\text{ min}$	0.10841
			activating, gel-phase SLB	AND:IE$^\text{k}$/MCC	0.127095	activating, gel-phase SLB	AND:IE$^\text{k}$/MCC	$0\text{ min} \leq t < 10\text{ min}$	0.12346
			activating, gel-phase SLB	AND:IE$^\text{k}$/MCC	0.145081	activating, gel-phase SLB	AND:IE$^\text{k}$/MCC	$0\text{ min} \leq t < 10\text{ min}$	0.119427
			activating, gel-phase SLB	AND:IE$^\text{k}$/MCC	0.145548	activating, gel-phase SLB	AND:IE$^\text{k}$/MCC	$0\text{ min} \leq t < 10\text{ min}$	0.134099
			activating, gel-phase SLB	AND:IE$^\text{k}$/MCC	0.143612	activating, gel-phase SLB	AND:IE$^\text{k}$/MCC	$0\text{ min} \leq t < 10\text{ min}$	0.160389
			activating, gel-phase SLB	AND:IE$^\text{k}$/MCC	0.14963	activating, gel-phase SLB	AND:IE$^\text{k}$/MCC	$0\text{ min} \leq t < 10\text{ min}$	0.115325
			activating, gel-phase SLB	AND:IE$^\text{k}$/MCC	0.153776	activating, gel-phase SLB	AND:IE$^\text{k}$/MCC	$0\text{ min} \leq t < 10\text{ min}$	0.129447
			activating, gel-phase SLB	AND:IE$^\text{k}$/MCC	0.138654	activating, gel-phase SLB	AND:IE$^\text{k}$/MCC	$0\text{ min} \leq t < 10\text{ min}$	0.122974
			activating, gel-phase SLB	AND:IE$^\text{k}$/MCC	0.124434	activating, gel-phase SLB	AND:IE$^\text{k}$/MCC	$0\text{ min} \leq t < 10\text{ min}$	0.149037
			activating, gel-phase SLB	AND:IE$^\text{k}$/MCC	0.143924	activating, gel-phase SLB	AND:IE$^\text{k}$/MCC	$0\text{ min} \leq t < 10\text{ min}$	0.103732
			activating, gel-phase SLB	AND:IE$^\text{k}$/MCC	0.12738	activating, gel-phase SLB	AND:IE$^\text{k}$/MCC	$0\text{ min} \leq t < 10\text{ min}$	0.141849
			activating, gel-phase SLB	AND:IE$^\text{k}$/MCC	0.129231	activating, gel-phase SLB	AND:IE$^\text{k}$/MCC	$0\text{ min} \leq t < 10\text{ min}$	0.1433
			activating, gel-phase SLB	AND:IE$^\text{k}$/MCC	0.147597	activating, gel-phase SLB	AND:IE$^\text{k}$/MCC	$0\text{ min} \leq t < 10\text{ min}$	0.108599
			activating, gel-phase SLB	AND:IE$^\text{k}$/MCC	0.12765	activating, gel-phase SLB	AND:IE$^\text{k}$/MCC	$0\text{ min} \leq t < 10\text{ min}$	0.124834
			activating, gel-phase SLB	AND:IE$^\text{k}$/MCC	0.147351	activating, gel-phase SLB	AND:IE$^\text{k}$/MCC	$0\text{ min} \leq t < 10\text{ min}$	0.132013
			activating, gel-phase SLB	AND:IE$^\text{k}$/MCC	0.156273	activating, gel-phase SLB	AND:IE$^\text{k}$/MCC	$0\text{ min} \leq t < 10\text{ min}$	0.110985
			activating, gel-phase SLB	AND:IE$^\text{k}$/MCC	0.146095	activating, gel-phase SLB	AND:IE$^\text{k}$/MCC	$0\text{ min} \leq t < 10\text{ min}$	0.133181
			activating, gel-phase SLB	AND:IE$^\text{k}$/MCC	0.139564	activating, gel-phase SLB	AND:IE$^\text{k}$/MCC	$0\text{ min} \leq t < 10\text{ min}$	0.158201
			activating, gel-phase SLB	AND:IE$^\text{k}$/MCC	0.127348	activating, gel-phase SLB	AND:IE$^\text{k}$/MCC	$0\text{ min} \leq t < 10\text{ min}$	0.142838
			activating, gel-phase SLB	AND:IE$^\text{k}$/MCC	0.136719	activating, gel-phase SLB	AND:IE$^\text{k}$/MCC	$0\text{ min} \leq t < 10\text{ min}$	0.125449
			activating, gel-phase SLB	AND:IE$^\text{k}$/MCC	0.144158	activating, gel-phase SLB	AND:IE$^\text{k}$/MCC	$0\text{ min} \leq t < 10\text{ min}$	0.140784
			activating, gel-phase SLB	AND:IE$^\text{k}$/MCC	0.137782	activating, gel-phase SLB	AND:IE$^\text{k}$/MCC	$0\text{ min} \leq t < 10\text{ min}$	0.123261
			activating, gel-phase SLB	AND:IE$^\text{k}$/MCC	0.133736	activating, gel-phase SLB	AND:IE$^\text{k}$/MCC	$0\text{ min} \leq t < 10\text{ min}$	0.110624
			activating, gel-phase SLB	AND:IE$^\text{k}$/MCC	0.120168	activating, gel-phase SLB	AND:IE$^\text{k}$/MCC	$0\text{ min} \leq t < 10\text{ min}$	0.119051
			activating, gel-phase SLB	AND:IE$^\text{k}$/MCC	0.135313	activating, gel-phase SLB	AND:IE$^\text{k}$/MCC	$0\text{ min} \leq t < 10\text{ min}$	0.106869
			activating, gel-phase SLB	AND:IE$^\text{k}$/MCC	0.130682	activating, gel-phase SLB	AND:IE$^\text{k}$/MCC	$0\text{ min} \leq t < 10\text{ min}$	0.0960473
			activating, gel-phase SLB	AND:IE$^\text{k}$/MCC	0.155452	activating, gel-phase SLB	AND:IE$^\text{k}$/MCC	$0\text{ min} \leq t < 10\text{ min}$	0.12875
			activating, gel-phase SLB	AND:IE$^\text{k}$/MCC	0.148425	activating, gel-phase SLB	AND:IE$^\text{k}$/MCC	$0\text{ min} \leq t < 10\text{ min}$	0.122937
			activating, gel-phase SLB	AND:IE$^\text{k}$/MCC	0.145605	activating, gel-phase SLB	AND:IE$^\text{k}$/MCC	$0\text{ min} \leq t < 10\text{ min}$	0.122736
			activating, gel-phase SLB	AND:IE$^\text{k}$/MCC	0.139383	activating, gel-phase SLB	AND:IE$^\text{k}$/MCC	$0\text{ min} \leq t < 10\text{ min}$	0.131057
			activating, gel-phase SLB	AND:IE$^\text{k}$/MCC	0.13274	activating, gel-phase SLB	AND:IE$^\text{k}$/MCC	$0\text{ min} \leq t < 10\text{ min}$	0.132608
			activating, gel-phase SLB	AND:IE$^\text{k}$/MCC	0.148871	activating, gel-phase SLB	AND:IE$^\text{k}$/MCC	$0\text{ min} \leq t < 10\text{ min}$	0.136718
			activating, gel-phase SLB	AND:IE$^\text{k}$/MCC	0.151334	activating, gel-phase SLB	AND:IE$^\text{k}$/MCC	$0\text{ min} \leq t < 10\text{ min}$	0.119423
			activating, gel-phase SLB	AND:IE$^\text{k}$/MCC	0.145848	activating, gel-phase SLB	AND:IE$^\text{k}$/MCC	$0\text{ min} \leq t < 10\text{ min}$	0.114913
			activating, gel-phase SLB	AND:IE$^\text{k}$/MCC	0.146878	activating, gel-phase SLB	AND:IE$^\text{k}$/MCC	$0\text{ min} \leq t < 10\text{ min}$	0.115733
			activating, gel-phase SLB	AND:IE$^\text{k}$/MCC	0.135304	activating, gel-phase SLB	AND:IE$^\text{k}$/MCC	$0\text{ min} \leq t < 10\text{ min}$	0.125439
			activating, gel-phase SLB	AND:IE$^\text{k}$/MCC	0.127858	activating, gel-phase SLB	AND:IE$^\text{k}$/MCC	$0\text{ min} \leq t < 10\text{ min}$	0.124675
			activating, gel-phase SLB	AND:IE$^\text{k}$/MCC	0.142957	activating, gel-phase SLB	AND:IE$^\text{k}$/MCC	$0\text{ min} \leq t < 10\text{ min}$	0.0780761
			activating, gel-phase SLB	AND:IE$^\text{k}$/MCC	0.123581	activating, gel-phase SLB	AND:IE$^\text{k}$/MCC	$0\text{ min} \leq t < 10\text{ min}$	0.101891
			activating, gel-phase SLB	AND:IE$^\text{k}$/MCC	0.139803	activating, gel-phase SLB	AND:IE$^\text{k}$/MCC	$0\text{ min} \leq t < 10\text{ min}$	0.1061
			activating, gel-phase SLB	AND:IE$^\text{k}$/MCC	0.134759	activating, gel-phase SLB	AND:IE$^\text{k}$/MCC	$0\text{ min} \leq t < 10\text{ min}$	0.101579
			activating, gel-phase SLB	AND:IE$^\text{k}$/MCC	0.131189	activating, gel-phase SLB	AND:IE$^\text{k}$/MCC	$0\text{ min} \leq t < 10\text{ min}$	0.109652
			activating, gel-phase SLB	AND:IE$^\text{k}$/MCC	0.125873	activating, gel-phase SLB	AND:IE$^\text{k}$/MCC	$0\text{ min} \leq t < 10\text{ min}$	0.0953968
			activating, gel-phase SLB	AND:IE$^\text{k}$/MCC	0.153135	activating, gel-phase SLB	AND:IE$^\text{k}$/MCC	$0\text{ min} \leq t < 10\text{ min}$	0.146125
			activating, gel-phase SLB	AND:IE$^\text{k}$/MCC	0.168289	activating, gel-phase SLB	AND:IE$^\text{k}$/MCC	$0\text{ min} \leq t < 10\text{ min}$	0.161975
			activating, gel-phase SLB	AND:IE$^\text{k}$/MCC	0.130908	activating, gel-phase SLB	AND:IE$^\text{k}$/MCC	$0\text{ min} \leq t < 10\text{ min}$	0.123898
			activating, gel-phase SLB	AND:IE$^\text{k}$/MCC	0.150777	activating, gel-phase SLB	AND:IE$^\text{k}$/MCC	$0\text{ min} \leq t < 10\text{ min}$	0.134943
			activating, gel-phase SLB	AND:IE$^\text{k}$/MCC	0.139152	activating, gel-phase SLB	AND:IE$^\text{k}$/MCC	$0\text{ min} \leq t < 10\text{ min}$	0.1278
			activating, gel-phase SLB	AND:IE$^\text{k}$/MCC	0.142947	activating, gel-phase SLB	AND:IE$^\text{k}$/MCC	$0\text{ min} \leq t < 10\text{ min}$	0.115815
			activating, gel-phase SLB	AND:IE$^\text{k}$/MCC	0.13817	activating, gel-phase SLB	AND:IE$^\text{k}$/MCC	$0\text{ min} \leq t < 10\text{ min}$	0.124291
			activating, gel-phase SLB	AND:IE$^\text{k}$/MCC	0.135774	activating, gel-phase SLB	AND:IE$^\text{k}$/MCC	$0\text{ min} \leq t < 10\text{ min}$	0.11842
			activating, gel-phase SLB	AND:IE$^\text{k}$/MCC	0.126447	activating, gel-phase SLB	AND:IE$^\text{k}$/MCC	$0\text{ min} \leq t < 10\text{ min}$	0.129757
			activating, gel-phase SLB	AND:IE$^\text{k}$/MCC	0.13324	activating, gel-phase SLB	AND:IE$^\text{k}$/MCC	$0\text{ min} \leq t < 10\text{ min}$	0.157909
			activating, gel-phase SLB	AND:IE$^\text{k}$/MCC	0.144859	activating, gel-phase SLB	AND:IE$^\text{k}$/MCC	$0\text{ min} \leq t < 10\text{ min}$	0.117312
			activating, gel-phase SLB	AND:IE$^\text{k}$/MCC	0.145553	activating, gel-phase SLB	AND:IE$^\text{k}$/MCC	$0\text{ min} \leq t < 10\text{ min}$	0.153969
			activating, gel-phase SLB	AND:IE$^\text{k}$/MCC	0.130065	activating, gel-phase SLB	AND:IE$^\text{k}$/MCC	$0\text{ min} \leq t < 10\text{ min}$	0.112213
			activating, gel-phase SLB	AND:IE$^\text{k}$/MCC	0.147365	activating, gel-phase SLB	AND:IE$^\text{k}$/MCC	$0\text{ min} \leq t < 10\text{ min}$	0.106533
			activating, gel-phase SLB	AND:IE$^\text{k}$/MCC	0.146529	activating, gel-phase SLB	AND:IE$^\text{k}$/MCC	$0\text{ min} \leq t < 10\text{ min}$	0.0869096
			activating, gel-phase SLB	AND:IE$^\text{k}$/MCC	0.138486	activating, gel-phase SLB	AND:IE$^\text{k}$/MCC	$0\text{ min} \leq t < 10\text{ min}$	0.110983
			activating, gel-phase SLB	AND:IE$^\text{k}$/MCC	0.115016	activating, gel-phase SLB	AND:IE$^\text{k}$/MCC	$0\text{ min} \leq t < 10\text{ min}$	0.144125
			activating, gel-phase SLB	AND:IE$^\text{k}$/MCC	0.137966	activating, gel-phase SLB	AND:IE$^\text{k}$/MCC	$0\text{ min} \leq t < 10\text{ min}$	0.140564
			activating, gel-phase SLB	AND:IE$^\text{k}$/MCC	0.156206	activating, gel-phase SLB	AND:IE$^\text{k}$/MCC	$0\text{ min} \leq t < 10\text{ min}$	0.0961803
			activating, gel-phase SLB	AND:IE$^\text{k}$/MCC	0.135875	activating, gel-phase SLB	AND:IE$^\text{k}$/MCC	$0\text{ min} \leq t < 10\text{ min}$	0.127952
			activating, gel-phase SLB	AND:IE$^\text{k}$/MCC	0.120378	activating, gel-phase SLB	AND:IE$^\text{k}$/MCC	$0\text{ min} \leq t < 10\text{ min}$	0.136045
			activating, gel-phase SLB	AND:IE$^\text{k}$/MCC	0.161944	activating, gel-phase SLB	AND:IE$^\text{k}$/MCC	$0\text{ min} \leq t < 10\text{ min}$	0.105583
			activating, gel-phase SLB	AND:IE$^\text{k}$/MCC	0.129784	activating, gel-phase SLB	AND:IE$^\text{k}$/MCC	$0\text{ min} \leq t < 10\text{ min}$	0.107806
			activating, gel-phase SLB	AND:IE$^\text{k}$/MCC	0.140365	activating, gel-phase SLB	AND:IE$^\text{k}$/MCC	$0\text{ min} \leq t < 10\text{ min}$	0.117319
			activating, gel-phase SLB	AND:IE$^\text{k}$/MCC	0.134625	activating, gel-phase SLB	AND:IE$^\text{k}$/MCC	$0\text{ min} \leq t < 10\text{ min}$	0.114843
			activating, gel-phase SLB	AND:IE$^\text{k}$/MCC	0.125792	activating, gel-phase SLB	AND:IE$^\text{k}$/MCC	$0\text{ min} \leq t < 10\text{ min}$	0.11887
			activating, gel-phase SLB	AND:IE$^\text{k}$/MCC	0.138152	activating, gel-phase SLB	AND:IE$^\text{k}$/MCC	$0\text{ min} \leq t < 10\text{ min}$	0.0893591
			activating, gel-phase SLB	AND:IE$^\text{k}$/MCC	0.140689	activating, gel-phase SLB	AND:IE$^\text{k}$/MCC	$0\text{ min} \leq t < 10\text{ min}$	0.120961
			activating, gel-phase SLB	AND:IE$^\text{k}$/MCC	0.138609	activating, gel-phase SLB	AND:IE$^\text{k}$/MCC	$0\text{ min} \leq t < 10\text{ min}$	0.116847
			activating, gel-phase SLB	AND:IE$^\text{k}$/MCC	0.120449	activating, gel-phase SLB	AND:IE$^\text{k}$/MCC	$0\text{ min} \leq t < 10\text{ min}$	0.122763
			activating, gel-phase SLB	AND:IE$^\text{k}$/MCC	0.121593	activating, gel-phase SLB	AND:IE$^\text{k}$/MCC	$0\text{ min} \leq t < 10\text{ min}$	0.125064
			activating, gel-phase SLB	AND:IE$^\text{k}$/MCC	0.132932	activating, gel-phase SLB	AND:IE$^\text{k}$/MCC	$0\text{ min} \leq t < 10\text{ min}$	0.115181
			activating, gel-phase SLB	AND:IE$^\text{k}$/MCC	0.14427	activating, gel-phase SLB	AND:IE$^\text{k}$/MCC	$0\text{ min} \leq t < 10\text{ min}$	0.111395
			activating, gel-phase SLB	AND:IE$^\text{k}$/MCC	0.158095	activating, gel-phase SLB	AND:IE$^\text{k}$/MCC	$0\text{ min} \leq t < 10\text{ min}$	0.121147
			activating, gel-phase SLB	AND:IE$^\text{k}$/MCC	0.127041	activating, gel-phase SLB	AND:IE$^\text{k}$/MCC	$0\text{ min} \leq t < 10\text{ min}$	0.105318
			activating, gel-phase SLB	AND:IE$^\text{k}$/MCC	0.138586	activating, gel-phase SLB	AND:IE$^\text{k}$/MCC	$0\text{ min} \leq t < 10\text{ min}$	0.12741
			activating, gel-phase SLB	AND:IE$^\text{k}$/MCC	0.124299	activating, gel-phase SLB	AND:IE$^\text{k}$/MCC	$0\text{ min} \leq t < 10\text{ min}$	0.112425
			activating, gel-phase SLB	AND:IE$^\text{k}$/MCC	0.151878	activating, gel-phase SLB	AND:IE$^\text{k}$/MCC	$0\text{ min} \leq t < 10\text{ min}$	0.11228
			activating, gel-phase SLB	AND:IE$^\text{k}$/MCC	0.13344	activating, gel-phase SLB	AND:IE$^\text{k}$/MCC	$0\text{ min} \leq t < 10\text{ min}$	0.116694
			activating, gel-phase SLB	AND:IE$^\text{k}$/MCC	0.131859	activating, gel-phase SLB	AND:IE$^\text{k}$/MCC	$0\text{ min} \leq t < 10\text{ min}$	0.117569
			activating, gel-phase SLB	AND:IE$^\text{k}$/MCC	0.131897	activating, gel-phase SLB	AND:IE$^\text{k}$/MCC	$0\text{ min} \leq t < 10\text{ min}$	0.150058
			activating, gel-phase SLB	AND:IE$^\text{k}$/MCC	0.13218	activating, gel-phase SLB	AND:IE$^\text{k}$/MCC	$0\text{ min} \leq t < 10\text{ min}$	0.141362
			activating, gel-phase SLB	AND:IE$^\text{k}$/MCC	0.131559	activating, gel-phase SLB	AND:IE$^\text{k}$/MCC	$0\text{ min} \leq t < 10\text{ min}$	0.136737
			activating, gel-phase SLB	AND:IE$^\text{k}$/MCC	0.123149	activating, gel-phase SLB	AND:IE$^\text{k}$/MCC	$0\text{ min} \leq t < 10\text{ min}$	0.134084
			activating, gel-phase SLB	AND:IE$^\text{k}$/MCC	0.12765	activating, gel-phase SLB	AND:IE$^\text{k}$/MCC	$0\text{ min} \leq t < 10\text{ min}$	0.149935
			activating, gel-phase SLB	AND:IE$^\text{k}$/MCC	0.129053	activating, gel-phase SLB	AND:IE$^\text{k}$/MCC	$0\text{ min} \leq t < 10\text{ min}$	0.112995
			activating, gel-phase SLB	AND:IE$^\text{k}$/MCC	0.113306	activating, gel-phase SLB	AND:IE$^\text{k}$/MCC	$0\text{ min} \leq t < 10\text{ min}$	0.125187
			activating, gel-phase SLB	AND:IE$^\text{k}$/MCC	0.148227	activating, gel-phase SLB	AND:IE$^\text{k}$/MCC	$0\text{ min} \leq t < 10\text{ min}$	0.121003
			activating, gel-phase SLB	AND:IE$^\text{k}$/MCC	0.134628	activating, gel-phase SLB	AND:IE$^\text{k}$/MCC	$0\text{ min} \leq t < 10\text{ min}$	0.129348
			activating, gel-phase SLB	AND:IE$^\text{k}$/MCC	0.13912	activating, gel-phase SLB	AND:IE$^\text{k}$/MCC	$0\text{ min} \leq t < 10\text{ min}$	0.125316
			activating, gel-phase SLB	AND:IE$^\text{k}$/MCC	0.137779	activating, gel-phase SLB	AND:IE$^\text{k}$/MCC	$0\text{ min} \leq t < 10\text{ min}$	0.126942
			activating, gel-phase SLB	AND:IE$^\text{k}$/MCC	0.134707	activating, gel-phase SLB	AND:IE$^\text{k}$/MCC	$0\text{ min} \leq t < 10\text{ min}$	0.154498
			activating, gel-phase SLB	AND:IE$^\text{k}$/MCC	0.151245	activating, gel-phase SLB	AND:IE$^\text{k}$/MCC	$0\text{ min} \leq t < 10\text{ min}$	0.135824
			activating, gel-phase SLB	AND:IE$^\text{k}$/MCC	0.132407	activating, gel-phase SLB	AND:IE$^\text{k}$/MCC	$0\text{ min} \leq t < 10\text{ min}$	0.100271
			activating, gel-phase SLB	AND:IE$^\text{k}$/MCC	0.131786	activating, gel-phase SLB	AND:IE$^\text{k}$/MCC	$0\text{ min} \leq t < 10\text{ min}$	0.10278
			activating, gel-phase SLB	AND:IE$^\text{k}$/MCC	0.14908	activating, gel-phase SLB	AND:IE$^\text{k}$/MCC	$0\text{ min} \leq t < 10\text{ min}$	0.0983556
			activating, gel-phase SLB	AND:IE$^\text{k}$/MCC	0.134226	activating, gel-phase SLB	AND:IE$^\text{k}$/MCC	$0\text{ min} \leq t < 10\text{ min}$	0.123116
			activating, gel-phase SLB	AND:IE$^\text{k}$/MCC	0.138418	activating, gel-phase SLB	AND:IE$^\text{k}$/MCC	$0\text{ min} \leq t < 10\text{ min}$	0.124538
			activating, gel-phase SLB	AND:IE$^\text{k}$/MCC	0.142919	activating, gel-phase SLB	AND:IE$^\text{k}$/MCC	$0\text{ min} \leq t < 10\text{ min}$	0.111562
			activating, gel-phase SLB	AND:IE$^\text{k}$/MCC	0.137789	activating, gel-phase SLB	AND:IE$^\text{k}$/MCC	$0\text{ min} \leq t < 10\text{ min}$	0.111126
			activating, gel-phase SLB	AND:IE$^\text{k}$/MCC	0.135565	activating, gel-phase SLB	AND:IE$^\text{k}$/MCC	$0\text{ min} \leq t < 10\text{ min}$	0.115697
			activating, gel-phase SLB	AND:IE$^\text{k}$/MCC	0.133421	activating, gel-phase SLB	AND:IE$^\text{k}$/MCC	$0\text{ min} \leq t < 10\text{ min}$	0.117977
			activating, gel-phase SLB	AND:IE$^\text{k}$/MCC	0.127644	activating, gel-phase SLB	AND:IE$^\text{k}$/MCC	$0\text{ min} \leq t < 10\text{ min}$	0.104917
			activating, gel-phase SLB	AND:IE$^\text{k}$/MCC	0.147059	activating, gel-phase SLB	AND:IE$^\text{k}$/MCC	$0\text{ min} \leq t < 10\text{ min}$	0.112985
			activating, gel-phase SLB	AND:IE$^\text{k}$/MCC	0.150129	activating, gel-phase SLB	AND:IE$^\text{k}$/MCC	$0\text{ min} \leq t < 10\text{ min}$	0.0903646
			activating, gel-phase SLB	AND:IE$^\text{k}$/MCC	0.117666	activating, gel-phase SLB	AND:IE$^\text{k}$/MCC	$0\text{ min} \leq t < 10\text{ min}$	0.113572
			activating, gel-phase SLB	AND:IE$^\text{k}$/MCC	0.121006	activating, gel-phase SLB	AND:IE$^\text{k}$/MCC	$0\text{ min} \leq t < 10\text{ min}$	0.101394
			activating, gel-phase SLB	AND:IE$^\text{k}$/MCC	0.143676	activating, gel-phase SLB	AND:IE$^\text{k}$/MCC	$0\text{ min} \leq t < 10\text{ min}$	0.130177
			activating, gel-phase SLB	AND:IE$^\text{k}$/MCC	0.157255	activating, gel-phase SLB	AND:IE$^\text{k}$/MCC	$0\text{ min} \leq t < 10\text{ min}$	0.117649
			activating, gel-phase SLB	AND:IE$^\text{k}$/MCC	0.122047	activating, gel-phase SLB	AND:IE$^\text{k}$/MCC	$0\text{ min} \leq t < 10\text{ min}$	0.147786
			activating, gel-phase SLB	AND:IE$^\text{k}$/MCC	0.134018	activating, gel-phase SLB	AND:IE$^\text{k}$/MCC	$0\text{ min} \leq t < 10\text{ min}$	0.125071
			activating, gel-phase SLB	AND:IE$^\text{k}$/MCC	0.155877	activating, gel-phase SLB	AND:IE$^\text{k}$/MCC	$0\text{ min} \leq t < 10\text{ min}$	0.127173
			activating, gel-phase SLB	AND:IE$^\text{k}$/MCC	0.126976	activating, gel-phase SLB	AND:IE$^\text{k}$/MCC	$0\text{ min} \leq t < 10\text{ min}$	0.13306
			activating, gel-phase SLB	AND:IE$^\text{k}$/MCC	0.138576	activating, gel-phase SLB	AND:IE$^\text{k}$/MCC	$0\text{ min} \leq t < 10\text{ min}$	0.11973
			activating, gel-phase SLB	AND:IE$^\text{k}$/MCC	0.149077	activating, gel-phase SLB	AND:IE$^\text{k}$/MCC	$0\text{ min} \leq t < 10\text{ min}$	0.121012
			activating, gel-phase SLB	AND:IE$^\text{k}$/MCC	0.155256	activating, gel-phase SLB	AND:IE$^\text{k}$/MCC	$0\text{ min} \leq t < 10\text{ min}$	0.102186
			activating, gel-phase SLB	AND:IE$^\text{k}$/MCC	0.123576	activating, gel-phase SLB	AND:IE$^\text{k}$/MCC	$0\text{ min} \leq t < 10\text{ min}$	0.148726
			activating, gel-phase SLB	AND:IE$^\text{k}$/MCC	0.152979	activating, gel-phase SLB	AND:IE$^\text{k}$/MCC	$0\text{ min} \leq t < 10\text{ min}$	0.103396
			activating, gel-phase SLB	AND:IE$^\text{k}$/MCC	0.133621	activating, gel-phase SLB	AND:IE$^\text{k}$/MCC	$0\text{ min} \leq t < 10\text{ min}$	0.120033
			activating, gel-phase SLB	AND:IE$^\text{k}$/MCC	0.141203	activating, gel-phase SLB	AND:IE$^\text{k}$/MCC	$0\text{ min} \leq t < 10\text{ min}$	0.115997
			activating, gel-phase SLB	AND:IE$^\text{k}$/MCC	0.1601	activating, gel-phase SLB	AND:IE$^\text{k}$/MCC	$0\text{ min} \leq t < 10\text{ min}$	0.116103
			activating, gel-phase SLB	AND:IE$^\text{k}$/MCC	0.120396	activating, gel-phase SLB	AND:IE$^\text{k}$/MCC	$0\text{ min} \leq t < 10\text{ min}$	0.0944387
			activating, gel-phase SLB	AND:IE$^\text{k}$/MCC	0.143912	activating, gel-phase SLB	AND:IE$^\text{k}$/MCC	$0\text{ min} \leq t < 10\text{ min}$	0.118604
			activating, gel-phase SLB	AND:IE$^\text{k}$/MCC	0.143733	activating, gel-phase SLB	AND:IE$^\text{k}$/MCC	$0\text{ min} \leq t < 10\text{ min}$	0.12811
			activating, gel-phase SLB	AND:IE$^\text{k}$/MCC	0.135512	activating, gel-phase SLB	AND:IE$^\text{k}$/MCC	$0\text{ min} \leq t < 10\text{ min}$	0.122498
			activating, gel-phase SLB	AND:IE$^\text{k}$/MCC	0.133215	activating, gel-phase SLB	AND:IE$^\text{k}$/MCC	$0\text{ min} \leq t < 10\text{ min}$	0.118883
			activating, gel-phase SLB	AND:IE$^\text{k}$/MCC	0.130312	activating, gel-phase SLB	AND:IE$^\text{k}$/MCC	$0\text{ min} \leq t < 10\text{ min}$	0.110135
			activating, gel-phase SLB	AND:IE$^\text{k}$/MCC	0.152851	activating, gel-phase SLB	AND:IE$^\text{k}$/MCC	$0\text{ min} \leq t < 10\text{ min}$	0.106151
			activating, gel-phase SLB	AND:IE$^\text{k}$/MCC	0.131369	activating, gel-phase SLB	AND:IE$^\text{k}$/MCC	$0\text{ min} \leq t < 10\text{ min}$	0.120663
			activating, gel-phase SLB	AND:IE$^\text{k}$/MCC	0.132077	activating, gel-phase SLB	AND:IE$^\text{k}$/MCC	$0\text{ min} \leq t < 10\text{ min}$	0.136369
			activating, gel-phase SLB	AND:IE$^\text{k}$/MCC	0.151946	activating, gel-phase SLB	AND:IE$^\text{k}$/MCC	$0\text{ min} \leq t < 10\text{ min}$	0.125909
			activating, gel-phase SLB	AND:IE$^\text{k}$/MCC	0.125795	activating, gel-phase SLB	AND:IE$^\text{k}$/MCC	$0\text{ min} \leq t < 10\text{ min}$	0.132813
			activating, gel-phase SLB	AND:IE$^\text{k}$/MCC	0.146372	activating, gel-phase SLB	AND:IE$^\text{k}$/MCC	$0\text{ min} \leq t < 10\text{ min}$	0.138969
			activating, gel-phase SLB	AND:IE$^\text{k}$/MCC	0.13829	activating, gel-phase SLB	AND:IE$^\text{k}$/MCC	$0\text{ min} \leq t < 10\text{ min}$	0.12407
			activating, gel-phase SLB	AND:IE$^\text{k}$/MCC	0.133108	activating, gel-phase SLB	AND:IE$^\text{k}$/MCC	$0\text{ min} \leq t < 10\text{ min}$	0.149968
			activating, gel-phase SLB	AND:IE$^\text{k}$/MCC	0.140095	activating, gel-phase SLB	AND:IE$^\text{k}$/MCC	$0\text{ min} \leq t < 10\text{ min}$	0.121659
			activating, gel-phase SLB	AND:IE$^\text{k}$/MCC	0.151641	activating, gel-phase SLB	AND:IE$^\text{k}$/MCC	$0\text{ min} \leq t < 10\text{ min}$	0.108131
			activating, gel-phase SLB	AND:IE$^\text{k}$/MCC	0.137758	activating, gel-phase SLB	AND:IE$^\text{k}$/MCC	$0\text{ min} \leq t < 10\text{ min}$	0.127927
			activating, gel-phase SLB	AND:IE$^\text{k}$/MCC	0.144582	activating, gel-phase SLB	AND:IE$^\text{k}$/MCC	$0\text{ min} \leq t < 10\text{ min}$	0.143028
			activating, gel-phase SLB	AND:IE$^\text{k}$/MCC	0.134514	activating, gel-phase SLB	AND:IE$^\text{k}$/MCC	$0\text{ min} \leq t < 10\text{ min}$	0.130959
			activating, gel-phase SLB	AND:IE$^\text{k}$/MCC	0.137962	activating, gel-phase SLB	AND:IE$^\text{k}$/MCC	$0\text{ min} \leq t < 10\text{ min}$	0.12455
			activating, gel-phase SLB	AND:IE$^\text{k}$/MCC	0.158368	activating, gel-phase SLB	AND:IE$^\text{k}$/MCC	$0\text{ min} \leq t < 10\text{ min}$	0.114699
			activating, gel-phase SLB	AND:IE$^\text{k}$/MCC	0.138169	activating, gel-phase SLB	AND:IE$^\text{k}$/MCC	$0\text{ min} \leq t < 10\text{ min}$	0.128311
			activating, gel-phase SLB	AND:IE$^\text{k}$/MCC	0.135514	activating, gel-phase SLB	AND:IE$^\text{k}$/MCC	$0\text{ min} \leq t < 10\text{ min}$	0.125095
			activating, gel-phase SLB	AND:IE$^\text{k}$/MCC	0.1136	activating, gel-phase SLB	AND:IE$^\text{k}$/MCC	$0\text{ min} \leq t < 10\text{ min}$	0.109427
			activating, gel-phase SLB	AND:IE$^\text{k}$/MCC	0.145435	activating, gel-phase SLB	AND:IE$^\text{k}$/MCC	$0\text{ min} \leq t < 10\text{ min}$	0.116995
			activating, gel-phase SLB	AND:IE$^\text{k}$/MCC	0.12692	activating, gel-phase SLB	AND:IE$^\text{k}$/MCC	$0\text{ min} \leq t < 10\text{ min}$	0.125927
			activating, gel-phase SLB	AND:IE$^\text{k}$/MCC	0.152217	activating, gel-phase SLB	AND:IE$^\text{k}$/MCC	$0\text{ min} \leq t < 10\text{ min}$	0.153278
			activating, gel-phase SLB	AND:IE$^\text{k}$/MCC	0.149684	activating, gel-phase SLB	AND:IE$^\text{k}$/MCC	$0\text{ min} \leq t < 10\text{ min}$	0.109508
			activating, gel-phase SLB	AND:IE$^\text{k}$/MCC	0.147865	activating, gel-phase SLB	AND:IE$^\text{k}$/MCC	$0\text{ min} \leq t < 10\text{ min}$	0.113366
			activating, gel-phase SLB	AND:IE$^\text{k}$/MCC	0.129194	activating, gel-phase SLB	AND:IE$^\text{k}$/MCC	$0\text{ min} \leq t < 10\text{ min}$	0.125916
			activating, gel-phase SLB	AND:IE$^\text{k}$/MCC	0.138797	activating, gel-phase SLB	AND:IE$^\text{k}$/MCC	$0\text{ min} \leq t < 10\text{ min}$	0.14004
			activating, gel-phase SLB	AND:IE$^\text{k}$/MCC	0.142044	activating, gel-phase SLB	AND:IE$^\text{k}$/MCC	$0\text{ min} \leq t < 10\text{ min}$	0.143226
			activating, gel-phase SLB	AND:IE$^\text{k}$/MCC	0.125129	activating, gel-phase SLB	AND:IE$^\text{k}$/MCC	$0\text{ min} \leq t < 10\text{ min}$	0.127214
			activating, gel-phase SLB	AND:IE$^\text{k}$/MCC	0.130531	activating, gel-phase SLB	AND:IE$^\text{k}$/MCC	$0\text{ min} \leq t < 10\text{ min}$	0.124929
			activating, gel-phase SLB	AND:IE$^\text{k}$/MCC	0.12883	activating, gel-phase SLB	AND:IE$^\text{k}$/MCC	$0\text{ min} \leq t < 10\text{ min}$	0.125747
			activating, gel-phase SLB	AND:IE$^\text{k}$/MCC	0.141602	activating, gel-phase SLB	AND:IE$^\text{k}$/MCC	$0\text{ min} \leq t < 10\text{ min}$	0.107289
			activating, gel-phase SLB	AND:IE$^\text{k}$/MCC	0.132669	activating, gel-phase SLB	AND:IE$^\text{k}$/MCC	$0\text{ min} \leq t < 10\text{ min}$	0.112859
			activating, gel-phase SLB	AND:IE$^\text{k}$/MCC	0.147901	activating, gel-phase SLB	AND:IE$^\text{k}$/MCC	$0\text{ min} \leq t < 10\text{ min}$	0.123379
			activating, gel-phase SLB	AND:IE$^\text{k}$/MCC	0.135821	activating, gel-phase SLB	AND:IE$^\text{k}$/MCC	$0\text{ min} \leq t < 10\text{ min}$	0.107424
			activating, gel-phase SLB	AND:IE$^\text{k}$/MCC	0.137397	activating, gel-phase SLB	AND:IE$^\text{k}$/MCC	$0\text{ min} \leq t < 10\text{ min}$	0.128786
			activating, gel-phase SLB	AND:IE$^\text{k}$/MCC	0.141846	activating, gel-phase SLB	AND:IE$^\text{k}$/MCC	$0\text{ min} \leq t < 10\text{ min}$	0.137325
			activating, gel-phase SLB	AND:IE$^\text{k}$/MCC	0.16558	activating, gel-phase SLB	AND:IE$^\text{k}$/MCC	$0\text{ min} \leq t < 10\text{ min}$	0.111734
			activating, gel-phase SLB	AND:IE$^\text{k}$/MCC	0.14192	activating, gel-phase SLB	AND:IE$^\text{k}$/MCC	$0\text{ min} \leq t < 10\text{ min}$	0.106837
			activating, gel-phase SLB	AND:IE$^\text{k}$/MCC	0.13948	activating, gel-phase SLB	AND:IE$^\text{k}$/MCC	$0\text{ min} \leq t < 10\text{ min}$	0.105118
			activating, gel-phase SLB	AND:IE$^\text{k}$/MCC	0.133441	activating, gel-phase SLB	AND:IE$^\text{k}$/MCC	$0\text{ min} \leq t < 10\text{ min}$	0.141286
			activating, gel-phase SLB	AND:IE$^\text{k}$/MCC	0.141317	activating, gel-phase SLB	AND:IE$^\text{k}$/MCC	$0\text{ min} \leq t < 10\text{ min}$	0.151997
			activating, gel-phase SLB	AND:IE$^\text{k}$/MCC	0.140017	activating, gel-phase SLB	AND:IE$^\text{k}$/MCC	$0\text{ min} \leq t < 10\text{ min}$	0.109095
			activating, gel-phase SLB	AND:IE$^\text{k}$/MCC	0.141398	activating, gel-phase SLB	AND:IE$^\text{k}$/MCC	$0\text{ min} \leq t < 10\text{ min}$	0.116703
			activating, gel-phase SLB	AND:IE$^\text{k}$/MCC	0.132726	activating, gel-phase SLB	AND:IE$^\text{k}$/MCC	$0\text{ min} \leq t < 10\text{ min}$	0.110142
			activating, gel-phase SLB	AND:IE$^\text{k}$/MCC	0.138988	activating, gel-phase SLB	AND:IE$^\text{k}$/MCC	$0\text{ min} \leq t < 10\text{ min}$	0.11311
			activating, gel-phase SLB	AND:IE$^\text{k}$/MCC	0.122853	activating, gel-phase SLB	AND:IE$^\text{k}$/MCC	$0\text{ min} \leq t < 10\text{ min}$	0.138882
			activating, gel-phase SLB	AND:IE$^\text{k}$/MCC	0.119265	activating, gel-phase SLB	AND:IE$^\text{k}$/MCC	$0\text{ min} \leq t < 10\text{ min}$	0.111417
			activating, gel-phase SLB	AND:IE$^\text{k}$/MCC	0.135123	activating, gel-phase SLB	AND:IE$^\text{k}$/MCC	$0\text{ min} \leq t < 10\text{ min}$	0.115805
			activating, gel-phase SLB	AND:IE$^\text{k}$/MCC	0.154929	activating, gel-phase SLB	AND:IE$^\text{k}$/MCC	$0\text{ min} \leq t < 10\text{ min}$	0.121156
			activating, gel-phase SLB	AND:IE$^\text{k}$/MCC	0.133754	activating, gel-phase SLB	AND:IE$^\text{k}$/MCC	$0\text{ min} \leq t < 10\text{ min}$	0.110493
			activating, gel-phase SLB	AND:IE$^\text{k}$/MCC	0.123559	activating, gel-phase SLB	AND:IE$^\text{k}$/MCC	$0\text{ min} \leq t < 10\text{ min}$	0.107711
			activating, gel-phase SLB	AND:IE$^\text{k}$/MCC	0.151143	activating, gel-phase SLB	AND:IE$^\text{k}$/MCC	$0\text{ min} \leq t < 10\text{ min}$	0.118204
			activating, gel-phase SLB	AND:IE$^\text{k}$/MCC	0.143582	activating, gel-phase SLB	AND:IE$^\text{k}$/MCC	$0\text{ min} \leq t < 10\text{ min}$	0.116975
			activating, gel-phase SLB	AND:IE$^\text{k}$/MCC	0.137302	activating, gel-phase SLB	AND:IE$^\text{k}$/MCC	$0\text{ min} \leq t < 10\text{ min}$	0.136719
			activating, gel-phase SLB	AND:IE$^\text{k}$/MCC	0.154405	activating, gel-phase SLB	AND:IE$^\text{k}$/MCC	$0\text{ min} \leq t < 10\text{ min}$	0.143153
			activating, gel-phase SLB	AND:IE$^\text{k}$/MCC	0.132364	activating, gel-phase SLB	AND:IE$^\text{k}$/MCC	$0\text{ min} \leq t < 10\text{ min}$	0.137039
			activating, gel-phase SLB	AND:IE$^\text{k}$/MCC	0.145647	activating, gel-phase SLB	AND:IE$^\text{k}$/MCC	$0\text{ min} \leq t < 10\text{ min}$	0.121236
			activating, gel-phase SLB	AND:IE$^\text{k}$/MCC	0.133417	activating, gel-phase SLB	AND:IE$^\text{k}$/MCC	$0\text{ min} \leq t < 10\text{ min}$	0.126461
			activating, gel-phase SLB	AND:IE$^\text{k}$/MCC	0.144042	activating, gel-phase SLB	AND:IE$^\text{k}$/MCC	$0\text{ min} \leq t < 10\text{ min}$	0.123954
			activating, gel-phase SLB	AND:IE$^\text{k}$/MCC	0.131856	activating, gel-phase SLB	AND:IE$^\text{k}$/MCC	$0\text{ min} \leq t < 10\text{ min}$	0.109631
			activating, gel-phase SLB	AND:IE$^\text{k}$/MCC	0.144804	activating, gel-phase SLB	AND:IE$^\text{k}$/MCC	$0\text{ min} \leq t < 10\text{ min}$	0.129928
			activating, gel-phase SLB	AND:IE$^\text{k}$/MCC	0.125363	activating, gel-phase SLB	AND:IE$^\text{k}$/MCC	$0\text{ min} \leq t < 10\text{ min}$	0.116155
			activating, gel-phase SLB	AND:IE$^\text{k}$/MCC	0.142435	activating, gel-phase SLB	AND:IE$^\text{k}$/MCC	$0\text{ min} \leq t < 10\text{ min}$	0.14763
			activating, gel-phase SLB	AND:IE$^\text{k}$/MCC	0.131319	activating, gel-phase SLB	AND:IE$^\text{k}$/MCC	$0\text{ min} \leq t < 10\text{ min}$	0.141837
			activating, gel-phase SLB	AND:IE$^\text{k}$/MCC	0.127695	activating, gel-phase SLB	AND:IE$^\text{k}$/MCC	$0\text{ min} \leq t < 10\text{ min}$	0.0975478
			activating, gel-phase SLB	AND:IE$^\text{k}$/MCC	0.142169	activating, gel-phase SLB	AND:IE$^\text{k}$/MCC	$0\text{ min} \leq t < 10\text{ min}$	0.158561
			activating, gel-phase SLB	AND:IE$^\text{k}$/MCC	0.118474	activating, gel-phase SLB	AND:IE$^\text{k}$/MCC	$0\text{ min} \leq t < 10\text{ min}$	0.141134
			activating, gel-phase SLB	AND:IE$^\text{k}$/MCC	0.153343	activating, gel-phase SLB	AND:IE$^\text{k}$/MCC	$0\text{ min} \leq t < 10\text{ min}$	0.122522
			activating, gel-phase SLB	AND:IE$^\text{k}$/MCC	0.1383	activating, gel-phase SLB	AND:IE$^\text{k}$/MCC	$0\text{ min} \leq t < 10\text{ min}$	0.141409
			activating, gel-phase SLB	AND:IE$^\text{k}$/MCC	0.148314	activating, gel-phase SLB	AND:IE$^\text{k}$/MCC	$0\text{ min} \leq t < 10\text{ min}$	0.144348
			activating, gel-phase SLB	AND:IE$^\text{k}$/MCC	0.149672	activating, gel-phase SLB	AND:IE$^\text{k}$/MCC	$0\text{ min} \leq t < 10\text{ min}$	0.123567
			activating, gel-phase SLB	AND:IE$^\text{k}$/MCC	0.153246	activating, gel-phase SLB	AND:IE$^\text{k}$/MCC	$0\text{ min} \leq t < 10\text{ min}$	0.136797
			activating, gel-phase SLB	AND:IE$^\text{k}$/MCC	0.15296	activating, gel-phase SLB	AND:IE$^\text{k}$/MCC	$0\text{ min} \leq t < 10\text{ min}$	0.098396
			activating, gel-phase SLB	AND:IE$^\text{k}$/MCC	0.136981	activating, gel-phase SLB	AND:IE$^\text{k}$/MCC	$0\text{ min} \leq t < 10\text{ min}$	0.12019
			activating, gel-phase SLB	AND:IE$^\text{k}$/MCC	0.145291	activating, gel-phase SLB	AND:IE$^\text{k}$/MCC	$0\text{ min} \leq t < 10\text{ min}$	0.118447
			activating, gel-phase SLB	AND:IE$^\text{k}$/MCC	0.143776	activating, gel-phase SLB	AND:IE$^\text{k}$/MCC	$0\text{ min} \leq t < 10\text{ min}$	0.132454
			activating, gel-phase SLB	AND:IE$^\text{k}$/MCC	0.119741	activating, gel-phase SLB	AND:IE$^\text{k}$/MCC	$0\text{ min} \leq t < 10\text{ min}$	0.109541
			activating, gel-phase SLB	AND:IE$^\text{k}$/MCC	0.138608	activating, gel-phase SLB	AND:IE$^\text{k}$/MCC	$0\text{ min} \leq t < 10\text{ min}$	0.133635
			activating, gel-phase SLB	AND:IE$^\text{k}$/MCC	0.151439	activating, gel-phase SLB	AND:IE$^\text{k}$/MCC	$0\text{ min} \leq t < 10\text{ min}$	0.103039
			activating, gel-phase SLB	AND:IE$^\text{k}$/MCC	0.14745	activating, gel-phase SLB	AND:IE$^\text{k}$/MCC	$0\text{ min} \leq t < 10\text{ min}$	0.11671
			activating, gel-phase SLB	AND:IE$^\text{k}$/MCC	0.13853	activating, gel-phase SLB	AND:IE$^\text{k}$/MCC	$0\text{ min} \leq t < 10\text{ min}$	0.121945
			activating, gel-phase SLB	AND:IE$^\text{k}$/MCC	0.127584	activating, gel-phase SLB	AND:IE$^\text{k}$/MCC	$0\text{ min} \leq t < 10\text{ min}$	0.116216
			activating, gel-phase SLB	AND:IE$^\text{k}$/MCC	0.158976	activating, gel-phase SLB	AND:IE$^\text{k}$/MCC	$0\text{ min} \leq t < 10\text{ min}$	0.139947
			activating, gel-phase SLB	AND:IE$^\text{k}$/MCC	0.115917	activating, gel-phase SLB	AND:IE$^\text{k}$/MCC	$0\text{ min} \leq t < 10\text{ min}$	0.123482
			activating, gel-phase SLB	AND:IE$^\text{k}$/MCC	0.132849	activating, gel-phase SLB	AND:IE$^\text{k}$/MCC	$0\text{ min} \leq t < 10\text{ min}$	0.14617
			activating, gel-phase SLB	AND:IE$^\text{k}$/MCC	0.127858	activating, gel-phase SLB	AND:IE$^\text{k}$/MCC	$0\text{ min} \leq t < 10\text{ min}$	0.131497
			activating, gel-phase SLB	AND:IE$^\text{k}$/MCC	0.138243	activating, gel-phase SLB	AND:IE$^\text{k}$/MCC	$0\text{ min} \leq t < 10\text{ min}$	0.129446
			activating, gel-phase SLB	AND:IE$^\text{k}$/MCC	0.141861	activating, gel-phase SLB	AND:IE$^\text{k}$/MCC	$0\text{ min} \leq t < 10\text{ min}$	0.117491
			activating, gel-phase SLB	AND:IE$^\text{k}$/MCC	0.138338	activating, gel-phase SLB	AND:IE$^\text{k}$/MCC	$0\text{ min} \leq t < 10\text{ min}$	0.149206
			activating, gel-phase SLB	AND:IE$^\text{k}$/MCC	0.140857	activating, gel-phase SLB	AND:IE$^\text{k}$/MCC	$0\text{ min} \leq t < 10\text{ min}$	0.112704
			activating, gel-phase SLB	AND:IE$^\text{k}$/MCC	0.137686	activating, gel-phase SLB	AND:IE$^\text{k}$/MCC	$0\text{ min} \leq t < 10\text{ min}$	0.119398
			activating, gel-phase SLB	AND:IE$^\text{k}$/MCC	0.132346	activating, gel-phase SLB	AND:IE$^\text{k}$/MCC	$0\text{ min} \leq t < 10\text{ min}$	0.123628
			activating, gel-phase SLB	AND:IE$^\text{k}$/MCC	0.141051	activating, gel-phase SLB	AND:IE$^\text{k}$/MCC	$0\text{ min} \leq t < 10\text{ min}$	0.119741
			activating, gel-phase SLB	AND:IE$^\text{k}$/MCC	0.137727	activating, gel-phase SLB	AND:IE$^\text{k}$/MCC	$0\text{ min} \leq t < 10\text{ min}$	0.11792
			activating, gel-phase SLB	AND:IE$^\text{k}$/MCC	0.14333	activating, gel-phase SLB	AND:IE$^\text{k}$/MCC	$0\text{ min} \leq t < 10\text{ min}$	0.127669
			activating, gel-phase SLB	AND:IE$^\text{k}$/MCC	0.16117	activating, gel-phase SLB	AND:IE$^\text{k}$/MCC	$0\text{ min} \leq t < 10\text{ min}$	0.125371
			activating, gel-phase SLB	AND:IE$^\text{k}$/MCC	0.144529	activating, gel-phase SLB	AND:IE$^\text{k}$/MCC	$0\text{ min} \leq t < 10\text{ min}$	0.137651
			activating, gel-phase SLB	AND:IE$^\text{k}$/MCC	0.123337	activating, gel-phase SLB	AND:IE$^\text{k}$/MCC	$0\text{ min} \leq t < 10\text{ min}$	0.134598
			activating, gel-phase SLB	AND:IE$^\text{k}$/MCC	0.144234	activating, gel-phase SLB	AND:IE$^\text{k}$/MCC	$0\text{ min} \leq t < 10\text{ min}$	0.129331
			activating, gel-phase SLB	AND:IE$^\text{k}$/MCC	0.119527	activating, gel-phase SLB	AND:IE$^\text{k}$/MCC	$0\text{ min} \leq t < 10\text{ min}$	0.125355
			activating, gel-phase SLB	AND:IE$^\text{k}$/MCC	0.161689	activating, gel-phase SLB	AND:IE$^\text{k}$/MCC	$0\text{ min} \leq t < 10\text{ min}$	0.124085
			activating, gel-phase SLB	AND:IE$^\text{k}$/MCC	0.126005	activating, gel-phase SLB	AND:IE$^\text{k}$/MCC	$0\text{ min} \leq t < 10\text{ min}$	0.140542
			activating, gel-phase SLB	AND:IE$^\text{k}$/MCC	0.120217	activating, gel-phase SLB	AND:IE$^\text{k}$/MCC	$0\text{ min} \leq t < 10\text{ min}$	0.125888
			activating, gel-phase SLB	AND:IE$^\text{k}$/MCC	0.130179	activating, gel-phase SLB	AND:IE$^\text{k}$/MCC	$0\text{ min} \leq t < 10\text{ min}$	0.118473
			activating, gel-phase SLB	AND:IE$^\text{k}$/MCC	0.141674	activating, gel-phase SLB	AND:IE$^\text{k}$/MCC	$0\text{ min} \leq t < 10\text{ min}$	0.132939
			activating, gel-phase SLB	AND:IE$^\text{k}$/MCC	0.165771	activating, gel-phase SLB	AND:IE$^\text{k}$/MCC	$0\text{ min} \leq t < 10\text{ min}$	0.132582
			activating, gel-phase SLB	AND:IE$^\text{k}$/MCC	0.136385	activating, gel-phase SLB	AND:IE$^\text{k}$/MCC	$0\text{ min} \leq t < 10\text{ min}$	0.110313
			activating, gel-phase SLB	AND:IE$^\text{k}$/MCC	0.155106	activating, gel-phase SLB	AND:IE$^\text{k}$/MCC	$0\text{ min} \leq t < 10\text{ min}$	0.0995472
			activating, gel-phase SLB	AND:IE$^\text{k}$/MCC	0.146648	activating, gel-phase SLB	AND:IE$^\text{k}$/MCC	$0\text{ min} \leq t < 10\text{ min}$	0.105092
			activating, gel-phase SLB	AND:IE$^\text{k}$/MCC	0.12621	activating, gel-phase SLB	AND:IE$^\text{k}$/MCC	$0\text{ min} \leq t < 10\text{ min}$	0.11664
			activating, gel-phase SLB	AND:IE$^\text{k}$/MCC	0.131538	activating, gel-phase SLB	AND:IE$^\text{k}$/MCC	$0\text{ min} \leq t < 10\text{ min}$	0.11654
			activating, gel-phase SLB	AND:IE$^\text{k}$/MCC	0.132992	activating, gel-phase SLB	AND:IE$^\text{k}$/MCC	$0\text{ min} \leq t < 10\text{ min}$	0.108898
			activating, gel-phase SLB	AND:IE$^\text{k}$/MCC	0.149637	activating, gel-phase SLB	AND:IE$^\text{k}$/MCC	$0\text{ min} \leq t < 10\text{ min}$	0.14286
			activating, gel-phase SLB	AND:IE$^\text{k}$/MCC	0.139739	activating, gel-phase SLB	AND:IE$^\text{k}$/MCC	$0\text{ min} \leq t < 10\text{ min}$	0.12531
			activating, gel-phase SLB	AND:IE$^\text{k}$/MCC	0.139781	activating, gel-phase SLB	AND:IE$^\text{k}$/MCC	$0\text{ min} \leq t < 10\text{ min}$	0.104999
			activating, gel-phase SLB	AND:IE$^\text{k}$/MCC	0.127604	activating, gel-phase SLB	AND:IE$^\text{k}$/MCC	$0\text{ min} \leq t < 10\text{ min}$	0.0877159
			activating, gel-phase SLB	AND:IE$^\text{k}$/MCC	0.157719	activating, gel-phase SLB	AND:IE$^\text{k}$/MCC	$0\text{ min} \leq t < 10\text{ min}$	0.103635
			activating, gel-phase SLB	AND:IE$^\text{k}$/MCC	0.133678	activating, gel-phase SLB	AND:IE$^\text{k}$/MCC	$0\text{ min} \leq t < 10\text{ min}$	0.13187
			activating, gel-phase SLB	AND:IE$^\text{k}$/MCC	0.126844	activating, gel-phase SLB	AND:IE$^\text{k}$/MCC	$0\text{ min} \leq t < 10\text{ min}$	0.137351
			activating, gel-phase SLB	AND:IE$^\text{k}$/MCC	0.141897	activating, gel-phase SLB	AND:IE$^\text{k}$/MCC	$0\text{ min} \leq t < 10\text{ min}$	0.119941
			activating, gel-phase SLB	AND:IE$^\text{k}$/MCC	0.135164	activating, gel-phase SLB	AND:IE$^\text{k}$/MCC	$0\text{ min} \leq t < 10\text{ min}$	0.122205
			activating, gel-phase SLB	AND:IE$^\text{k}$/MCC	0.138002	activating, gel-phase SLB	AND:IE$^\text{k}$/MCC	$0\text{ min} \leq t < 10\text{ min}$	0.120828
			activating, gel-phase SLB	AND:IE$^\text{k}$/MCC	0.132879	activating, gel-phase SLB	AND:IE$^\text{k}$/MCC	$0\text{ min} \leq t < 10\text{ min}$	0.113167
			activating, gel-phase SLB	AND:IE$^\text{k}$/MCC	0.143485	activating, gel-phase SLB	AND:IE$^\text{k}$/MCC	$0\text{ min} \leq t < 10\text{ min}$	0.120813
			activating, gel-phase SLB	AND:IE$^\text{k}$/MCC	0.138509	activating, gel-phase SLB	AND:IE$^\text{k}$/MCC	$0\text{ min} \leq t < 10\text{ min}$	0.126646
			activating, gel-phase SLB	AND:IE$^\text{k}$/MCC	0.130245	activating, gel-phase SLB	AND:IE$^\text{k}$/MCC	$0\text{ min} \leq t < 10\text{ min}$	0.114956
			activating, gel-phase SLB	AND:IE$^\text{k}$/MCC	0.138229	activating, gel-phase SLB	AND:IE$^\text{k}$/MCC	$0\text{ min} \leq t < 10\text{ min}$	0.129951
			activating, gel-phase SLB	AND:IE$^\text{k}$/MCC	0.127985	activating, gel-phase SLB	AND:IE$^\text{k}$/MCC	$0\text{ min} \leq t < 10\text{ min}$	0.152346
			activating, gel-phase SLB	AND:IE$^\text{k}$/MCC	0.118324	activating, gel-phase SLB	AND:IE$^\text{k}$/MCC	$0\text{ min} \leq t < 10\text{ min}$	0.108119
			activating, gel-phase SLB	AND:IE$^\text{k}$/MCC	0.133087	activating, gel-phase SLB	AND:IE$^\text{k}$/MCC	$0\text{ min} \leq t < 10\text{ min}$	0.122309
			activating, gel-phase SLB	AND:IE$^\text{k}$/MCC	0.136765	activating, gel-phase SLB	AND:IE$^\text{k}$/MCC	$0\text{ min} \leq t < 10\text{ min}$	0.15571
			activating, gel-phase SLB	AND:IE$^\text{k}$/MCC	0.132145	activating, gel-phase SLB	AND:IE$^\text{k}$/MCC	$0\text{ min} \leq t < 10\text{ min}$	0.105022
			activating, gel-phase SLB	AND:IE$^\text{k}$/MCC	0.140366	activating, gel-phase SLB	AND:IE$^\text{k}$/MCC	$0\text{ min} \leq t < 10\text{ min}$	0.1287
			activating, gel-phase SLB	AND:IE$^\text{k}$/MCC	0.140971	activating, gel-phase SLB	AND:IE$^\text{k}$/MCC	$0\text{ min} \leq t < 10\text{ min}$	0.122337
			activating, gel-phase SLB	AND:IE$^\text{k}$/MCC	0.126312	activating, gel-phase SLB	AND:IE$^\text{k}$/MCC	$0\text{ min} \leq t < 10\text{ min}$	0.0818935
			activating, gel-phase SLB	AND:IE$^\text{k}$/MCC	0.151657	activating, gel-phase SLB	AND:IE$^\text{k}$/MCC	$0\text{ min} \leq t < 10\text{ min}$	0.136715
			activating, gel-phase SLB	AND:IE$^\text{k}$/MCC	0.13625	activating, gel-phase SLB	AND:IE$^\text{k}$/MCC	$0\text{ min} \leq t < 10\text{ min}$	0.0989216
			activating, gel-phase SLB	AND:IE$^\text{k}$/MCC	0.148907	activating, gel-phase SLB	AND:IE$^\text{k}$/MCC	$0\text{ min} \leq t < 10\text{ min}$	0.114612
			activating, gel-phase SLB	AND:IE$^\text{k}$/MCC	0.127253	activating, gel-phase SLB	AND:IE$^\text{k}$/MCC	$0\text{ min} \leq t < 10\text{ min}$	0.109648
			activating, gel-phase SLB	AND:IE$^\text{k}$/MCC	0.135106	activating, gel-phase SLB	AND:IE$^\text{k}$/MCC	$0\text{ min} \leq t < 10\text{ min}$	0.122482
			activating, gel-phase SLB	AND:IE$^\text{k}$/MCC	0.142885	activating, gel-phase SLB	AND:IE$^\text{k}$/MCC	$0\text{ min} \leq t < 10\text{ min}$	0.129698
			activating, gel-phase SLB	AND:IE$^\text{k}$/MCC	0.124482	activating, gel-phase SLB	AND:IE$^\text{k}$/MCC	$0\text{ min} \leq t < 10\text{ min}$	0.106948
			activating, gel-phase SLB	AND:IE$^\text{k}$/MCC	0.118842	activating, gel-phase SLB	AND:IE$^\text{k}$/MCC	$0\text{ min} \leq t < 10\text{ min}$	0.120056
			activating, gel-phase SLB	AND:IE$^\text{k}$/MCC	0.126576	activating, gel-phase SLB	AND:IE$^\text{k}$/MCC	$0\text{ min} \leq t < 10\text{ min}$	0.113342
			activating, gel-phase SLB	AND:IE$^\text{k}$/MCC	0.145879	activating, gel-phase SLB	AND:IE$^\text{k}$/MCC	$0\text{ min} \leq t < 10\text{ min}$	0.118399
			activating, gel-phase SLB	AND:IE$^\text{k}$/MCC	0.122491	activating, gel-phase SLB	AND:IE$^\text{k}$/MCC	$0\text{ min} \leq t < 10\text{ min}$	0.104839
			activating, gel-phase SLB	AND:IE$^\text{k}$/MCC	0.150533	activating, gel-phase SLB	AND:IE$^\text{k}$/MCC	$0\text{ min} \leq t < 10\text{ min}$	0.133631
			activating, gel-phase SLB	AND:IE$^\text{k}$/MCC	0.141011	activating, gel-phase SLB	AND:IE$^\text{k}$/MCC	$0\text{ min} \leq t < 10\text{ min}$	0.118392
			activating, gel-phase SLB	AND:IE$^\text{k}$/MCC	0.130979	activating, gel-phase SLB	AND:IE$^\text{k}$/MCC	$0\text{ min} \leq t < 10\text{ min}$	0.129352
			activating, gel-phase SLB	AND:IE$^\text{k}$/MCC	0.132134	activating, gel-phase SLB	AND:IE$^\text{k}$/MCC	$0\text{ min} \leq t < 10\text{ min}$	0.125786
			activating, gel-phase SLB	AND:IE$^\text{k}$/MCC	0.14601	activating, gel-phase SLB	AND:IE$^\text{k}$/MCC	$0\text{ min} \leq t < 10\text{ min}$	0.109031
			activating, gel-phase SLB	AND:IE$^\text{k}$/MCC	0.143899	activating, gel-phase SLB	AND:IE$^\text{k}$/MCC	$0\text{ min} \leq t < 10\text{ min}$	0.122161
			activating, gel-phase SLB	AND:IE$^\text{k}$/MCC	0.135366	activating, gel-phase SLB	AND:IE$^\text{k}$/MCC	$0\text{ min} \leq t < 10\text{ min}$	0.109116
			activating, gel-phase SLB	AND:IE$^\text{k}$/MCC	0.138238	activating, gel-phase SLB	AND:IE$^\text{k}$/MCC	$0\text{ min} \leq t < 10\text{ min}$	0.111944
			activating, gel-phase SLB	AND:IE$^\text{k}$/MCC	0.138737	activating, gel-phase SLB	AND:IE$^\text{k}$/MCC	$0\text{ min} \leq t < 10\text{ min}$	0.118355
			activating, gel-phase SLB	AND:IE$^\text{k}$/MCC	0.141378	activating, gel-phase SLB	AND:IE$^\text{k}$/MCC	$0\text{ min} \leq t < 10\text{ min}$	0.114732
			activating, gel-phase SLB	AND:IE$^\text{k}$/MCC	0.137759	activating, gel-phase SLB	AND:IE$^\text{k}$/MCC	$0\text{ min} \leq t < 10\text{ min}$	0.134888
			activating, gel-phase SLB	AND:IE$^\text{k}$/MCC	0.156558	activating, gel-phase SLB	AND:IE$^\text{k}$/MCC	$0\text{ min} \leq t < 10\text{ min}$	0.127924
			activating, gel-phase SLB	AND:IE$^\text{k}$/MCC	0.131235	activating, gel-phase SLB	AND:IE$^\text{k}$/MCC	$0\text{ min} \leq t < 10\text{ min}$	0.113191
			activating, gel-phase SLB	AND:IE$^\text{k}$/MCC	0.137054	activating, gel-phase SLB	AND:IE$^\text{k}$/MCC	$0\text{ min} \leq t < 10\text{ min}$	0.132224
			activating, gel-phase SLB	AND:IE$^\text{k}$/MCC	0.138892	activating, gel-phase SLB	AND:IE$^\text{k}$/MCC	$0\text{ min} \leq t < 10\text{ min}$	0.116892
			activating, gel-phase SLB	AND:IE$^\text{k}$/MCC	0.125736	activating, gel-phase SLB	AND:IE$^\text{k}$/MCC	$0\text{ min} \leq t < 10\text{ min}$	0.102674
			activating, gel-phase SLB	AND:IE$^\text{k}$/MCC	0.149591	activating, gel-phase SLB	AND:IE$^\text{k}$/MCC	$0\text{ min} \leq t < 10\text{ min}$	0.1143
			activating, gel-phase SLB	AND:IE$^\text{k}$/MCC	0.158577	activating, gel-phase SLB	AND:IE$^\text{k}$/MCC	$0\text{ min} \leq t < 10\text{ min}$	0.122759
			activating, gel-phase SLB	AND:IE$^\text{k}$/MCC	0.131599	activating, gel-phase SLB	AND:IE$^\text{k}$/MCC	$0\text{ min} \leq t < 10\text{ min}$	0.123153
			activating, gel-phase SLB	AND:IE$^\text{k}$/MCC	0.157105	activating, gel-phase SLB	AND:IE$^\text{k}$/MCC	$0\text{ min} \leq t < 10\text{ min}$	0.154946
			activating, gel-phase SLB	AND:IE$^\text{k}$/MCC	0.161493	activating, gel-phase SLB	AND:IE$^\text{k}$/MCC	$0\text{ min} \leq t < 10\text{ min}$	0.135658
			activating, gel-phase SLB	AND:IE$^\text{k}$/MCC	0.140283	activating, gel-phase SLB	AND:IE$^\text{k}$/MCC	$0\text{ min} \leq t < 10\text{ min}$	0.0918657
			activating, gel-phase SLB	AND:IE$^\text{k}$/MCC	0.137363	activating, gel-phase SLB	AND:IE$^\text{k}$/MCC	$0\text{ min} \leq t < 10\text{ min}$	0.112517
			activating, gel-phase SLB	AND:IE$^\text{k}$/MCC	0.137944	activating, gel-phase SLB	AND:IE$^\text{k}$/MCC	$0\text{ min} \leq t < 10\text{ min}$	0.10986
			activating, gel-phase SLB	AND:IE$^\text{k}$/MCC	0.130072	activating, gel-phase SLB	AND:IE$^\text{k}$/MCC	$0\text{ min} \leq t < 10\text{ min}$	0.13723
			activating, gel-phase SLB	AND:IE$^\text{k}$/MCC	0.140544	activating, gel-phase SLB	AND:IE$^\text{k}$/MCC	$0\text{ min} \leq t < 10\text{ min}$	0.121583
			activating, gel-phase SLB	AND:IE$^\text{k}$/MCC	0.14339	activating, gel-phase SLB	AND:IE$^\text{k}$/MCC	$0\text{ min} \leq t < 10\text{ min}$	0.124539
			activating, gel-phase SLB	AND:IE$^\text{k}$/MCC	0.139036	activating, gel-phase SLB	AND:IE$^\text{k}$/MCC	$0\text{ min} \leq t < 10\text{ min}$	0.115975
			activating, gel-phase SLB	AND:IE$^\text{k}$/MCC	0.14065	activating, gel-phase SLB	AND:IE$^\text{k}$/MCC	$0\text{ min} \leq t < 10\text{ min}$	0.11405
			activating, gel-phase SLB	AND:IE$^\text{k}$/MCC	0.135065	activating, gel-phase SLB	AND:IE$^\text{k}$/MCC	$0\text{ min} \leq t < 10\text{ min}$	0.124111
			activating, gel-phase SLB	AND:IE$^\text{k}$/MCC	0.132445	activating, gel-phase SLB	AND:IE$^\text{k}$/MCC	$0\text{ min} \leq t < 10\text{ min}$	0.107764
			activating, gel-phase SLB	AND:IE$^\text{k}$/MCC	0.135172	activating, gel-phase SLB	AND:IE$^\text{k}$/MCC	$0\text{ min} \leq t < 10\text{ min}$	0.142954
			activating, gel-phase SLB	AND:IE$^\text{k}$/MCC	0.123088	activating, gel-phase SLB	AND:IE$^\text{k}$/MCC	$0\text{ min} \leq t < 10\text{ min}$	0.117816
			activating, gel-phase SLB	AND:IE$^\text{k}$/MCC	0.148846	activating, gel-phase SLB	AND:IE$^\text{k}$/MCC	$0\text{ min} \leq t < 10\text{ min}$	0.118127
			activating, gel-phase SLB	AND:IE$^\text{k}$/MCC	0.156487	activating, gel-phase SLB	AND:IE$^\text{k}$/MCC	$0\text{ min} \leq t < 10\text{ min}$	0.123307
			activating, gel-phase SLB	AND:IE$^\text{k}$/MCC	0.139701	activating, gel-phase SLB	AND:IE$^\text{k}$/MCC	$0\text{ min} \leq t < 10\text{ min}$	0.117989
			activating, gel-phase SLB	AND:IE$^\text{k}$/MCC	0.135355	activating, gel-phase SLB	AND:IE$^\text{k}$/MCC	$0\text{ min} \leq t < 10\text{ min}$	0.126041
			activating, gel-phase SLB	AND:IE$^\text{k}$/MCC	0.124535	activating, gel-phase SLB	AND:IE$^\text{k}$/MCC	$0\text{ min} \leq t < 10\text{ min}$	0.0936062
			activating, gel-phase SLB	AND:IE$^\text{k}$/MCC	0.141437	activating, gel-phase SLB	AND:IE$^\text{k}$/MCC	$0\text{ min} \leq t < 10\text{ min}$	0.125766
			activating, gel-phase SLB	AND:IE$^\text{k}$/MCC	0.125919	activating, gel-phase SLB	AND:IE$^\text{k}$/MCC	$0\text{ min} \leq t < 10\text{ min}$	0.121485
			activating, gel-phase SLB	AND:IE$^\text{k}$/MCC	0.145757	activating, gel-phase SLB	AND:IE$^\text{k}$/MCC	$0\text{ min} \leq t < 10\text{ min}$	0.0978978
			activating, gel-phase SLB	AND:IE$^\text{k}$/MCC	0.137161	activating, gel-phase SLB	AND:IE$^\text{k}$/MCC	$0\text{ min} \leq t < 10\text{ min}$	0.134441
			activating, gel-phase SLB	AND:IE$^\text{k}$/MCC	0.144081	activating, gel-phase SLB	AND:IE$^\text{k}$/MCC	$0\text{ min} \leq t < 10\text{ min}$	0.111768
			activating, gel-phase SLB	AND:IE$^\text{k}$/MCC	0.136623	activating, gel-phase SLB	AND:IE$^\text{k}$/MCC	$0\text{ min} \leq t < 10\text{ min}$	0.112195
			activating, gel-phase SLB	AND:IE$^\text{k}$/MCC	0.135123	activating, gel-phase SLB	AND:IE$^\text{k}$/MCC	$0\text{ min} \leq t < 10\text{ min}$	0.134828
			activating, gel-phase SLB	AND:IE$^\text{k}$/MCC	0.128384	activating, gel-phase SLB	AND:IE$^\text{k}$/MCC	$0\text{ min} \leq t < 10\text{ min}$	0.102972
			activating, gel-phase SLB	AND:IE$^\text{k}$/MCC	0.116767	activating, gel-phase SLB	AND:IE$^\text{k}$/MCC	$0\text{ min} \leq t < 10\text{ min}$	0.134147
			activating, gel-phase SLB	AND:IE$^\text{k}$/MCC	0.12783	activating, gel-phase SLB	AND:IE$^\text{k}$/MCC	$0\text{ min} \leq t < 10\text{ min}$	0.13175
			activating, gel-phase SLB	AND:IE$^\text{k}$/MCC	0.154693	activating, gel-phase SLB	AND:IE$^\text{k}$/MCC	$0\text{ min} \leq t < 10\text{ min}$	0.133388
			activating, gel-phase SLB	AND:IE$^\text{k}$/MCC	0.135391	activating, gel-phase SLB	AND:IE$^\text{k}$/MCC	$0\text{ min} \leq t < 10\text{ min}$	0.146918
			activating, gel-phase SLB	AND:IE$^\text{k}$/MCC	0.141763	activating, gel-phase SLB	AND:IE$^\text{k}$/MCC	$0\text{ min} \leq t < 10\text{ min}$	0.134255
			activating, gel-phase SLB	AND:IE$^\text{k}$/MCC	0.145596	activating, gel-phase SLB	AND:IE$^\text{k}$/MCC	$0\text{ min} \leq t < 10\text{ min}$	0.108881
			activating, gel-phase SLB	AND:IE$^\text{k}$/MCC	0.160487	activating, gel-phase SLB	AND:IE$^\text{k}$/MCC	$0\text{ min} \leq t < 10\text{ min}$	0.108877
			activating, gel-phase SLB	AND:IE$^\text{k}$/MCC	0.138724	activating, gel-phase SLB	AND:IE$^\text{k}$/MCC	$0\text{ min} \leq t < 10\text{ min}$	0.132134
			activating, gel-phase SLB	AND:IE$^\text{k}$/MCC	0.119877	activating, gel-phase SLB	AND:IE$^\text{k}$/MCC	$0\text{ min} \leq t < 10\text{ min}$	0.116681
			activating, gel-phase SLB	AND:IE$^\text{k}$/MCC	0.15856	activating, gel-phase SLB	AND:IE$^\text{k}$/MCC	$0\text{ min} \leq t < 10\text{ min}$	0.130275
			activating, gel-phase SLB	AND:IE$^\text{k}$/MCC	0.138069	activating, gel-phase SLB	AND:IE$^\text{k}$/MCC	$0\text{ min} \leq t < 10\text{ min}$	0.127584
			activating, gel-phase SLB	AND:IE$^\text{k}$/MCC	0.122827	activating, gel-phase SLB	AND:IE$^\text{k}$/MCC	$0\text{ min} \leq t < 10\text{ min}$	0.132227
			activating, gel-phase SLB	AND:IE$^\text{k}$/MCC	0.146898	activating, gel-phase SLB	AND:IE$^\text{k}$/MCC	$0\text{ min} \leq t < 10\text{ min}$	0.130761
			activating, gel-phase SLB	AND:IE$^\text{k}$/MCC	0.134783	activating, gel-phase SLB	AND:IE$^\text{k}$/MCC	$0\text{ min} \leq t < 10\text{ min}$	0.124353
			activating, gel-phase SLB	AND:IE$^\text{k}$/MCC	0.128308	activating, gel-phase SLB	AND:IE$^\text{k}$/MCC	$0\text{ min} \leq t < 10\text{ min}$	0.12388
			activating, gel-phase SLB	AND:IE$^\text{k}$/MCC	0.145016	activating, gel-phase SLB	AND:IE$^\text{k}$/MCC	$0\text{ min} \leq t < 10\text{ min}$	0.0960706
			activating, gel-phase SLB	AND:IE$^\text{k}$/MCC	0.137531	activating, gel-phase SLB	AND:IE$^\text{k}$/MCC	$0\text{ min} \leq t < 10\text{ min}$	0.128406
			activating, gel-phase SLB	AND:IE$^\text{k}$/MCC	0.141511	activating, gel-phase SLB	AND:IE$^\text{k}$/MCC	$0\text{ min} \leq t < 10\text{ min}$	0.115501
			activating, gel-phase SLB	AND:IE$^\text{k}$/MCC	0.115363	activating, gel-phase SLB	AND:IE$^\text{k}$/MCC	$0\text{ min} \leq t < 10\text{ min}$	0.113537
			activating, gel-phase SLB	AND:IE$^\text{k}$/MCC	0.114801	activating, gel-phase SLB	AND:IE$^\text{k}$/MCC	$0\text{ min} \leq t < 10\text{ min}$	0.0986241
			activating, gel-phase SLB	AND:IE$^\text{k}$/MCC	0.14836	activating, gel-phase SLB	AND:IE$^\text{k}$/MCC	$0\text{ min} \leq t < 10\text{ min}$	0.122329
			activating, gel-phase SLB	AND:IE$^\text{k}$/MCC	0.137296	activating, gel-phase SLB	AND:IE$^\text{k}$/MCC	$0\text{ min} \leq t < 10\text{ min}$	0.100823
			activating, gel-phase SLB	AND:IE$^\text{k}$/MCC	0.139786	activating, gel-phase SLB	AND:IE$^\text{k}$/MCC	$0\text{ min} \leq t < 10\text{ min}$	0.130834
			activating, gel-phase SLB	AND:IE$^\text{k}$/MCC	0.144043	activating, gel-phase SLB	AND:IE$^\text{k}$/MCC	$0\text{ min} \leq t < 10\text{ min}$	0.119434
			activating, gel-phase SLB	AND:IE$^\text{k}$/MCC	0.137383	activating, gel-phase SLB	AND:IE$^\text{k}$/MCC	$0\text{ min} \leq t < 10\text{ min}$	0.124906
			activating, gel-phase SLB	AND:IE$^\text{k}$/MCC	0.131826	activating, gel-phase SLB	AND:IE$^\text{k}$/MCC	$0\text{ min} \leq t < 10\text{ min}$	0.133311
			activating, gel-phase SLB	AND:IE$^\text{k}$/MCC	0.14194	activating, gel-phase SLB	AND:IE$^\text{k}$/MCC	$0\text{ min} \leq t < 10\text{ min}$	0.149876
			activating, gel-phase SLB	AND:IE$^\text{k}$/MCC	0.143641	activating, gel-phase SLB	AND:IE$^\text{k}$/MCC	$0\text{ min} \leq t < 10\text{ min}$	0.110903
			activating, gel-phase SLB	AND:IE$^\text{k}$/MCC	0.126232	activating, gel-phase SLB	AND:IE$^\text{k}$/MCC	$0\text{ min} \leq t < 10\text{ min}$	0.103514
			activating, gel-phase SLB	AND:IE$^\text{k}$/MCC	0.129988	activating, gel-phase SLB	AND:IE$^\text{k}$/MCC	$0\text{ min} \leq t < 10\text{ min}$	0.121077
			activating, gel-phase SLB	AND:IE$^\text{k}$/MCC	0.145855	activating, gel-phase SLB	AND:IE$^\text{k}$/MCC	$0\text{ min} \leq t < 10\text{ min}$	0.120093
			activating, gel-phase SLB	AND:IE$^\text{k}$/MCC	0.127665	activating, gel-phase SLB	AND:IE$^\text{k}$/MCC	$0\text{ min} \leq t < 10\text{ min}$	0.111262
			activating, gel-phase SLB	AND:IE$^\text{k}$/MCC	0.130793	activating, gel-phase SLB	AND:IE$^\text{k}$/MCC	$0\text{ min} \leq t < 10\text{ min}$	0.134432
			activating, gel-phase SLB	AND:IE$^\text{k}$/MCC	0.132939	activating, gel-phase SLB	AND:IE$^\text{k}$/MCC	$0\text{ min} \leq t < 10\text{ min}$	0.120659
			activating, gel-phase SLB	AND:IE$^\text{k}$/MCC	0.132028	activating, gel-phase SLB	AND:IE$^\text{k}$/MCC	$0\text{ min} \leq t < 10\text{ min}$	0.126564
			activating, gel-phase SLB	AND:IE$^\text{k}$/MCC	0.137699	activating, gel-phase SLB	AND:IE$^\text{k}$/MCC	$0\text{ min} \leq t < 10\text{ min}$	0.115386
			activating, gel-phase SLB	AND:IE$^\text{k}$/MCC	0.143252	activating, gel-phase SLB	AND:IE$^\text{k}$/MCC	$0\text{ min} \leq t < 10\text{ min}$	0.129754
			activating, gel-phase SLB	AND:IE$^\text{k}$/MCC	0.122754	activating, gel-phase SLB	AND:IE$^\text{k}$/MCC	$0\text{ min} \leq t < 10\text{ min}$	0.128584
			activating, gel-phase SLB	AND:IE$^\text{k}$/MCC	0.148708	activating, gel-phase SLB	AND:IE$^\text{k}$/MCC	$0\text{ min} \leq t < 10\text{ min}$	0.138876
			activating, gel-phase SLB	AND:IE$^\text{k}$/MCC	0.114809	activating, gel-phase SLB	AND:IE$^\text{k}$/MCC	$0\text{ min} \leq t < 10\text{ min}$	0.121786
			activating, gel-phase SLB	AND:IE$^\text{k}$/MCC	0.138323	activating, gel-phase SLB	AND:IE$^\text{k}$/MCC	$0\text{ min} \leq t < 10\text{ min}$	0.124212
			activating, gel-phase SLB	AND:IE$^\text{k}$/MCC	0.134241	activating, gel-phase SLB	AND:IE$^\text{k}$/MCC	$0\text{ min} \leq t < 10\text{ min}$	0.125045
			activating, gel-phase SLB	AND:IE$^\text{k}$/MCC	0.15955	activating, gel-phase SLB	AND:IE$^\text{k}$/MCC	$0\text{ min} \leq t < 10\text{ min}$	0.162634
			activating, gel-phase SLB	AND:IE$^\text{k}$/MCC	0.129934	activating, gel-phase SLB	AND:IE$^\text{k}$/MCC	$0\text{ min} \leq t < 10\text{ min}$	0.131059
			activating, gel-phase SLB	AND:IE$^\text{k}$/MCC	0.12406	activating, gel-phase SLB	AND:IE$^\text{k}$/MCC	$0\text{ min} \leq t < 10\text{ min}$	0.145602
			activating, gel-phase SLB	AND:IE$^\text{k}$/MCC	0.124338	activating, gel-phase SLB	AND:IE$^\text{k}$/MCC	$0\text{ min} \leq t < 10\text{ min}$	0.14449
			activating, gel-phase SLB	AND:IE$^\text{k}$/MCC	0.142046	activating, gel-phase SLB	AND:IE$^\text{k}$/MCC	$0\text{ min} \leq t < 10\text{ min}$	0.126229
			activating, gel-phase SLB	AND:IE$^\text{k}$/MCC	0.133879	activating, gel-phase SLB	AND:IE$^\text{k}$/MCC	$0\text{ min} \leq t < 10\text{ min}$	0.143337
			activating, gel-phase SLB	AND:IE$^\text{k}$/MCC	0.136515	activating, gel-phase SLB	AND:IE$^\text{k}$/MCC	$0\text{ min} \leq t < 10\text{ min}$	0.120988
			activating, gel-phase SLB	AND:IE$^\text{k}$/MCC	0.130613	activating, gel-phase SLB	AND:IE$^\text{k}$/MCC	$0\text{ min} \leq t < 10\text{ min}$	0.133468
			activating, gel-phase SLB	AND:IE$^\text{k}$/MCC	0.127841	activating, gel-phase SLB	AND:IE$^\text{k}$/MCC	$0\text{ min} \leq t < 10\text{ min}$	0.151029
			activating, gel-phase SLB	AND:IE$^\text{k}$/MCC	0.137573	activating, gel-phase SLB	AND:IE$^\text{k}$/MCC	$0\text{ min} \leq t < 10\text{ min}$	0.107971
			activating, gel-phase SLB	AND:IE$^\text{k}$/MCC	0.156818	activating, gel-phase SLB	AND:IE$^\text{k}$/MCC	$0\text{ min} \leq t < 10\text{ min}$	0.159778
			activating, gel-phase SLB	AND:IE$^\text{k}$/MCC	0.150327	activating, gel-phase SLB	AND:IE$^\text{k}$/MCC	$0\text{ min} \leq t < 10\text{ min}$	0.115444
			activating, gel-phase SLB	AND:IE$^\text{k}$/MCC	0.145586	activating, gel-phase SLB	AND:IE$^\text{k}$/MCC	$0\text{ min} \leq t < 10\text{ min}$	0.115096
			activating, gel-phase SLB	AND:IE$^\text{k}$/MCC	0.147211	activating, gel-phase SLB	AND:IE$^\text{k}$/MCC	$0\text{ min} \leq t < 10\text{ min}$	0.119775
			activating, gel-phase SLB	AND:IE$^\text{k}$/MCC	0.129121	activating, gel-phase SLB	AND:IE$^\text{k}$/MCC	$0\text{ min} \leq t < 10\text{ min}$	0.0990162
			activating, gel-phase SLB	AND:IE$^\text{k}$/MCC	0.143423	activating, gel-phase SLB	AND:IE$^\text{k}$/MCC	$0\text{ min} \leq t < 10\text{ min}$	0.100011
			activating, gel-phase SLB	AND:IE$^\text{k}$/MCC	0.13575	activating, gel-phase SLB	AND:IE$^\text{k}$/MCC	$0\text{ min} \leq t < 10\text{ min}$	0.128101
			activating, gel-phase SLB	AND:IE$^\text{k}$/MCC	0.140872	activating, gel-phase SLB	AND:IE$^\text{k}$/MCC	$0\text{ min} \leq t < 10\text{ min}$	0.145383
			activating, gel-phase SLB	AND:IE$^\text{k}$/MCC	0.144078	activating, gel-phase SLB	AND:IE$^\text{k}$/MCC	$0\text{ min} \leq t < 10\text{ min}$	0.112856
			activating, gel-phase SLB	AND:IE$^\text{k}$/MCC	0.134372	activating, gel-phase SLB	AND:IE$^\text{k}$/MCC	$0\text{ min} \leq t < 10\text{ min}$	0.144727
			activating, gel-phase SLB	AND:IE$^\text{k}$/MCC	0.117406	activating, gel-phase SLB	AND:IE$^\text{k}$/MCC	$0\text{ min} \leq t < 10\text{ min}$	0.12204
			activating, gel-phase SLB	AND:IE$^\text{k}$/MCC	0.133352	activating, gel-phase SLB	AND:IE$^\text{k}$/MCC	$0\text{ min} \leq t < 10\text{ min}$	0.112208
			activating, gel-phase SLB	AND:IE$^\text{k}$/MCC	0.128348	activating, gel-phase SLB	AND:IE$^\text{k}$/MCC	$0\text{ min} \leq t < 10\text{ min}$	0.0967598
			activating, gel-phase SLB	AND:IE$^\text{k}$/MCC	0.151062	activating, gel-phase SLB	AND:IE$^\text{k}$/MCC	$0\text{ min} \leq t < 10\text{ min}$	0.0987519
			activating, gel-phase SLB	AND:IE$^\text{k}$/MCC	0.144203	activating, gel-phase SLB	AND:IE$^\text{k}$/MCC	$0\text{ min} \leq t < 10\text{ min}$	0.104747
			activating, gel-phase SLB	AND:IE$^\text{k}$/MCC	0.128235	activating, gel-phase SLB	AND:IE$^\text{k}$/MCC	$0\text{ min} \leq t < 10\text{ min}$	0.122911
			activating, gel-phase SLB	AND:IE$^\text{k}$/MCC	0.135096	activating, gel-phase SLB	AND:IE$^\text{k}$/MCC	$0\text{ min} \leq t < 10\text{ min}$	0.12247
			activating, gel-phase SLB	AND:IE$^\text{k}$/MCC	0.133686	activating, gel-phase SLB	AND:IE$^\text{k}$/MCC	$0\text{ min} \leq t < 10\text{ min}$	0.115642
			activating, gel-phase SLB	AND:IE$^\text{k}$/MCC	0.134006	activating, gel-phase SLB	AND:IE$^\text{k}$/MCC	$0\text{ min} \leq t < 10\text{ min}$	0.10067
			activating, gel-phase SLB	AND:IE$^\text{k}$/MCC	0.13583	activating, gel-phase SLB	AND:IE$^\text{k}$/MCC	$0\text{ min} \leq t < 10\text{ min}$	0.142769
			activating, gel-phase SLB	AND:IE$^\text{k}$/MCC	0.127185	activating, gel-phase SLB	AND:IE$^\text{k}$/MCC	$0\text{ min} \leq t < 10\text{ min}$	0.132642
			activating, gel-phase SLB	AND:IE$^\text{k}$/MCC	0.13028	activating, gel-phase SLB	AND:IE$^\text{k}$/MCC	$0\text{ min} \leq t < 10\text{ min}$	0.129227
			activating, gel-phase SLB	AND:IE$^\text{k}$/MCC	0.149973	activating, gel-phase SLB	AND:IE$^\text{k}$/MCC	$0\text{ min} \leq t < 10\text{ min}$	0.115394
			activating, gel-phase SLB	AND:IE$^\text{k}$/MCC	0.12552	activating, gel-phase SLB	AND:IE$^\text{k}$/MCC	$0\text{ min} \leq t < 10\text{ min}$	0.109529
			activating, gel-phase SLB	AND:IE$^\text{k}$/MCC	0.125054	activating, gel-phase SLB	AND:IE$^\text{k}$/MCC	$0\text{ min} \leq t < 10\text{ min}$	0.137715
			activating, gel-phase SLB	AND:IE$^\text{k}$/MCC	0.160704	activating, gel-phase SLB	AND:IE$^\text{k}$/MCC	$0\text{ min} \leq t < 10\text{ min}$	0.11003
			activating, gel-phase SLB	AND:IE$^\text{k}$/MCC	0.142642	activating, gel-phase SLB	AND:IE$^\text{k}$/MCC	$0\text{ min} \leq t < 10\text{ min}$	0.116009
			activating, gel-phase SLB	AND:IE$^\text{k}$/MCC	0.150696	activating, gel-phase SLB	AND:IE$^\text{k}$/MCC	$0\text{ min} \leq t < 10\text{ min}$	0.136394
			activating, gel-phase SLB	AND:IE$^\text{k}$/MCC	0.141327	activating, gel-phase SLB	AND:IE$^\text{k}$/MCC	$0\text{ min} \leq t < 10\text{ min}$	0.134448
			activating, gel-phase SLB	AND:IE$^\text{k}$/MCC	0.129032	activating, gel-phase SLB	AND:IE$^\text{k}$/MCC	$0\text{ min} \leq t < 10\text{ min}$	0.111015
			activating, gel-phase SLB	AND:IE$^\text{k}$/MCC	0.147721	activating, gel-phase SLB	AND:IE$^\text{k}$/MCC	$0\text{ min} \leq t < 10\text{ min}$	0.13936
			activating, gel-phase SLB	AND:IE$^\text{k}$/MCC	0.134098	activating, gel-phase SLB	AND:IE$^\text{k}$/MCC	$0\text{ min} \leq t < 10\text{ min}$	0.129537
			activating, gel-phase SLB	AND:IE$^\text{k}$/MCC	0.131085	activating, gel-phase SLB	AND:IE$^\text{k}$/MCC	$0\text{ min} \leq t < 10\text{ min}$	0.138609
			activating, gel-phase SLB	AND:IE$^\text{k}$/MCC	0.145481	activating, gel-phase SLB	AND:IE$^\text{k}$/MCC	$0\text{ min} \leq t < 10\text{ min}$	0.160146
			activating, gel-phase SLB	AND:IE$^\text{k}$/MCC	0.134821	activating, gel-phase SLB	AND:IE$^\text{k}$/MCC	$0\text{ min} \leq t < 10\text{ min}$	0.105327
			activating, gel-phase SLB	AND:IE$^\text{k}$/MCC	0.143742	activating, gel-phase SLB	AND:IE$^\text{k}$/MCC	$0\text{ min} \leq t < 10\text{ min}$	0.137619
			activating, gel-phase SLB	AND:IE$^\text{k}$/MCC	0.138859	activating, gel-phase SLB	AND:IE$^\text{k}$/MCC	$0\text{ min} \leq t < 10\text{ min}$	0.143751
			activating, gel-phase SLB	AND:IE$^\text{k}$/MCC	0.139674	activating, gel-phase SLB	AND:IE$^\text{k}$/MCC	$0\text{ min} \leq t < 10\text{ min}$	0.114943
			activating, gel-phase SLB	AND:IE$^\text{k}$/MCC	0.165072	activating, gel-phase SLB	AND:IE$^\text{k}$/MCC	$0\text{ min} \leq t < 10\text{ min}$	0.110363
			activating, gel-phase SLB	AND:IE$^\text{k}$/MCC	0.149782	activating, gel-phase SLB	AND:IE$^\text{k}$/MCC	$0\text{ min} \leq t < 10\text{ min}$	0.109955
			activating, gel-phase SLB	AND:IE$^\text{k}$/MCC	0.156425	activating, gel-phase SLB	AND:IE$^\text{k}$/MCC	$0\text{ min} \leq t < 10\text{ min}$	0.143106
			activating, gel-phase SLB	AND:IE$^\text{k}$/MCC	0.139729	activating, gel-phase SLB	AND:IE$^\text{k}$/MCC	$0\text{ min} \leq t < 10\text{ min}$	0.113492
			activating, gel-phase SLB	AND:IE$^\text{k}$/MCC	0.144179	activating, gel-phase SLB	AND:IE$^\text{k}$/MCC	$0\text{ min} \leq t < 10\text{ min}$	0.118197
			activating, gel-phase SLB	AND:IE$^\text{k}$/MCC	0.154301	activating, gel-phase SLB	AND:IE$^\text{k}$/MCC	$0\text{ min} \leq t < 10\text{ min}$	0.12697
			activating, gel-phase SLB	AND:IE$^\text{k}$/MCC	0.133721	activating, gel-phase SLB	AND:IE$^\text{k}$/MCC	$0\text{ min} \leq t < 10\text{ min}$	0.120064
			activating, gel-phase SLB	AND:IE$^\text{k}$/MCC	0.138858	activating, gel-phase SLB	AND:IE$^\text{k}$/MCC	$0\text{ min} \leq t < 10\text{ min}$	0.101079
			activating, gel-phase SLB	AND:IE$^\text{k}$/MCC	0.143358	activating, gel-phase SLB	AND:IE$^\text{k}$/MCC	$0\text{ min} \leq t < 10\text{ min}$	0.134238
			activating, gel-phase SLB	AND:IE$^\text{k}$/MCC	0.141406	activating, gel-phase SLB	AND:IE$^\text{k}$/MCC	$0\text{ min} \leq t < 10\text{ min}$	0.135686
			activating, gel-phase SLB	AND:IE$^\text{k}$/MCC	0.132859	activating, gel-phase SLB	AND:IE$^\text{k}$/MCC	$0\text{ min} \leq t < 10\text{ min}$	0.121891
			activating, gel-phase SLB	AND:IE$^\text{k}$/MCC	0.132176	activating, gel-phase SLB	AND:IE$^\text{k}$/MCC	$0\text{ min} \leq t < 10\text{ min}$	0.131773
			activating, gel-phase SLB	AND:IE$^\text{k}$/MCC	0.134301	activating, gel-phase SLB	AND:IE$^\text{k}$/MCC	$0\text{ min} \leq t < 10\text{ min}$	0.130501
			activating, gel-phase SLB	AND:IE$^\text{k}$/MCC	0.146662	activating, gel-phase SLB	AND:IE$^\text{k}$/MCC	$0\text{ min} \leq t < 10\text{ min}$	0.13261
			activating, gel-phase SLB	AND:IE$^\text{k}$/MCC	0.121862	activating, gel-phase SLB	AND:IE$^\text{k}$/MCC	$0\text{ min} \leq t < 10\text{ min}$	0.104813
			activating, gel-phase SLB	AND:IE$^\text{k}$/MCC	0.134177	activating, gel-phase SLB	AND:IE$^\text{k}$/MCC	$0\text{ min} \leq t < 10\text{ min}$	0.15833
			activating, gel-phase SLB	AND:IE$^\text{k}$/MCC	0.136595	activating, gel-phase SLB	AND:IE$^\text{k}$/MCC	$0\text{ min} \leq t < 10\text{ min}$	0.11542
			activating, gel-phase SLB	AND:IE$^\text{k}$/MCC	0.135533	activating, gel-phase SLB	AND:IE$^\text{k}$/MCC	$0\text{ min} \leq t < 10\text{ min}$	0.109392
			activating, gel-phase SLB	AND:IE$^\text{k}$/MCC	0.142482	activating, gel-phase SLB	AND:IE$^\text{k}$/MCC	$0\text{ min} \leq t < 10\text{ min}$	0.123696
			activating, gel-phase SLB	AND:IE$^\text{k}$/MCC	0.156383	activating, gel-phase SLB	AND:IE$^\text{k}$/MCC	$0\text{ min} \leq t < 10\text{ min}$	0.112811
			activating, gel-phase SLB	AND:IE$^\text{k}$/MCC	0.137394	activating, gel-phase SLB	AND:IE$^\text{k}$/MCC	$0\text{ min} \leq t < 10\text{ min}$	0.12023
			activating, gel-phase SLB	AND:IE$^\text{k}$/MCC	0.139112	activating, gel-phase SLB	AND:IE$^\text{k}$/MCC	$0\text{ min} \leq t < 10\text{ min}$	0.13424
			activating, gel-phase SLB	AND:IE$^\text{k}$/MCC	0.142557	activating, gel-phase SLB	AND:IE$^\text{k}$/MCC	$0\text{ min} \leq t < 10\text{ min}$	0.0985252
			activating, gel-phase SLB	AND:IE$^\text{k}$/MCC	0.145218	activating, gel-phase SLB	AND:IE$^\text{k}$/MCC	$0\text{ min} \leq t < 10\text{ min}$	0.11207
			activating, gel-phase SLB	AND:IE$^\text{k}$/MCC	0.148343	activating, gel-phase SLB	AND:IE$^\text{k}$/MCC	$0\text{ min} \leq t < 10\text{ min}$	0.123918
			activating, gel-phase SLB	AND:IE$^\text{k}$/MCC	0.154205	activating, gel-phase SLB	AND:IE$^\text{k}$/MCC	$0\text{ min} \leq t < 10\text{ min}$	0.122124
			activating, gel-phase SLB	AND:IE$^\text{k}$/MCC	0.136493	activating, gel-phase SLB	AND:IE$^\text{k}$/MCC	$0\text{ min} \leq t < 10\text{ min}$	0.123021
			activating, gel-phase SLB	AND:IE$^\text{k}$/MCC	0.142088	activating, gel-phase SLB	AND:IE$^\text{k}$/MCC	$0\text{ min} \leq t < 10\text{ min}$	0.108645
			activating, gel-phase SLB	AND:IE$^\text{k}$/MCC	0.129582	activating, gel-phase SLB	AND:IE$^\text{k}$/MCC	$0\text{ min} \leq t < 10\text{ min}$	0.130725
			activating, gel-phase SLB	5c.c7:IE$^\text{k}$/MCC	0.0491372	activating, gel-phase SLB	AND:IE$^\text{k}$/MCC	$10\text{ min} \leq t < 20\text{ min}$	0.158834
			activating, gel-phase SLB	5c.c7:IE$^\text{k}$/MCC	0.0371947	activating, gel-phase SLB	AND:IE$^\text{k}$/MCC	$10\text{ min} \leq t < 20\text{ min}$	0.170642
			activating, gel-phase SLB	5c.c7:IE$^\text{k}$/MCC	0.0445988	activating, gel-phase SLB	AND:IE$^\text{k}$/MCC	$10\text{ min} \leq t < 20\text{ min}$	0.137461
			activating, gel-phase SLB	5c.c7:IE$^\text{k}$/MCC	0.0394813	activating, gel-phase SLB	AND:IE$^\text{k}$/MCC	$10\text{ min} \leq t < 20\text{ min}$	0.166182
			activating, gel-phase SLB	5c.c7:IE$^\text{k}$/MCC	0.0329084	activating, gel-phase SLB	AND:IE$^\text{k}$/MCC	$10\text{ min} \leq t < 20\text{ min}$	0.13677
			activating, gel-phase SLB	5c.c7:IE$^\text{k}$/MCC	0.0452226	activating, gel-phase SLB	AND:IE$^\text{k}$/MCC	$10\text{ min} \leq t < 20\text{ min}$	0.126896
			activating, gel-phase SLB	5c.c7:IE$^\text{k}$/MCC	0.0351882	activating, gel-phase SLB	AND:IE$^\text{k}$/MCC	$10\text{ min} \leq t < 20\text{ min}$	0.13531
			activating, gel-phase SLB	5c.c7:IE$^\text{k}$/MCC	0.0406571	activating, gel-phase SLB	AND:IE$^\text{k}$/MCC	$10\text{ min} \leq t < 20\text{ min}$	0.142052
			activating, gel-phase SLB	5c.c7:IE$^\text{k}$/MCC	0.0424502	activating, gel-phase SLB	AND:IE$^\text{k}$/MCC	$10\text{ min} \leq t < 20\text{ min}$	0.164151
			activating, gel-phase SLB	5c.c7:IE$^\text{k}$/MCC	0.0334251	activating, gel-phase SLB	AND:IE$^\text{k}$/MCC	$10\text{ min} \leq t < 20\text{ min}$	0.178563
			activating, gel-phase SLB	5c.c7:IE$^\text{k}$/MCC	0.0359084	activating, gel-phase SLB	AND:IE$^\text{k}$/MCC	$10\text{ min} \leq t < 20\text{ min}$	0.13586
			activating, gel-phase SLB	5c.c7:IE$^\text{k}$/MCC	0.0362473	activating, gel-phase SLB	AND:IE$^\text{k}$/MCC	$10\text{ min} \leq t < 20\text{ min}$	0.147688
			activating, gel-phase SLB	5c.c7:IE$^\text{k}$/MCC	0.036677	activating, gel-phase SLB	AND:IE$^\text{k}$/MCC	$10\text{ min} \leq t < 20\text{ min}$	0.142558
			activating, gel-phase SLB	5c.c7:IE$^\text{k}$/MCC	0.0349469	activating, gel-phase SLB	AND:IE$^\text{k}$/MCC	$10\text{ min} \leq t < 20\text{ min}$	0.16523
			activating, gel-phase SLB	5c.c7:IE$^\text{k}$/MCC	0.0476966	activating, gel-phase SLB	AND:IE$^\text{k}$/MCC	$10\text{ min} \leq t < 20\text{ min}$	0.152543
			activating, gel-phase SLB	5c.c7:IE$^\text{k}$/MCC	0.0441249	activating, gel-phase SLB	AND:IE$^\text{k}$/MCC	$10\text{ min} \leq t < 20\text{ min}$	0.147637
			activating, gel-phase SLB	5c.c7:IE$^\text{k}$/MCC	0.0342259	activating, gel-phase SLB	AND:IE$^\text{k}$/MCC	$10\text{ min} \leq t < 20\text{ min}$	0.150799
			activating, gel-phase SLB	5c.c7:IE$^\text{k}$/MCC	0.0372089	activating, gel-phase SLB	AND:IE$^\text{k}$/MCC	$10\text{ min} \leq t < 20\text{ min}$	0.14219
			activating, gel-phase SLB	5c.c7:IE$^\text{k}$/MCC	0.0339719	activating, gel-phase SLB	AND:IE$^\text{k}$/MCC	$10\text{ min} \leq t < 20\text{ min}$	0.162691
			activating, gel-phase SLB	5c.c7:IE$^\text{k}$/MCC	0.0443811	activating, gel-phase SLB	AND:IE$^\text{k}$/MCC	$10\text{ min} \leq t < 20\text{ min}$	0.140239
			activating, gel-phase SLB	5c.c7:IE$^\text{k}$/MCC	0.0289866	activating, gel-phase SLB	AND:IE$^\text{k}$/MCC	$10\text{ min} \leq t < 20\text{ min}$	0.133042
			activating, gel-phase SLB	5c.c7:IE$^\text{k}$/MCC	0.0436144	activating, gel-phase SLB	AND:IE$^\text{k}$/MCC	$10\text{ min} \leq t < 20\text{ min}$	0.165688
			activating, gel-phase SLB	5c.c7:IE$^\text{k}$/MCC	0.0302457	activating, gel-phase SLB	AND:IE$^\text{k}$/MCC	$10\text{ min} \leq t < 20\text{ min}$	0.154965
			activating, gel-phase SLB	5c.c7:IE$^\text{k}$/MCC	0.0423246	activating, gel-phase SLB	AND:IE$^\text{k}$/MCC	$10\text{ min} \leq t < 20\text{ min}$	0.162243
			activating, gel-phase SLB	5c.c7:IE$^\text{k}$/MCC	0.0376014	activating, gel-phase SLB	AND:IE$^\text{k}$/MCC	$10\text{ min} \leq t < 20\text{ min}$	0.141047
			activating, gel-phase SLB	5c.c7:IE$^\text{k}$/MCC	0.0395479	activating, gel-phase SLB	AND:IE$^\text{k}$/MCC	$10\text{ min} \leq t < 20\text{ min}$	0.164766
			activating, gel-phase SLB	5c.c7:IE$^\text{k}$/MCC	0.0410918	activating, gel-phase SLB	AND:IE$^\text{k}$/MCC	$10\text{ min} \leq t < 20\text{ min}$	0.147167
			activating, gel-phase SLB	5c.c7:IE$^\text{k}$/MCC	0.036131	activating, gel-phase SLB	AND:IE$^\text{k}$/MCC	$10\text{ min} \leq t < 20\text{ min}$	0.153505
			activating, gel-phase SLB	5c.c7:IE$^\text{k}$/MCC	0.0426911	activating, gel-phase SLB	AND:IE$^\text{k}$/MCC	$10\text{ min} \leq t < 20\text{ min}$	0.1746
			activating, gel-phase SLB	5c.c7:IE$^\text{k}$/MCC	0.0338639	activating, gel-phase SLB	AND:IE$^\text{k}$/MCC	$10\text{ min} \leq t < 20\text{ min}$	0.154913
			activating, gel-phase SLB	5c.c7:IE$^\text{k}$/MCC	0.0385069	activating, gel-phase SLB	AND:IE$^\text{k}$/MCC	$10\text{ min} \leq t < 20\text{ min}$	0.140284
			activating, gel-phase SLB	5c.c7:IE$^\text{k}$/MCC	0.0390765	activating, gel-phase SLB	AND:IE$^\text{k}$/MCC	$10\text{ min} \leq t < 20\text{ min}$	0.136162
			activating, gel-phase SLB	5c.c7:IE$^\text{k}$/MCC	0.0416293	activating, gel-phase SLB	AND:IE$^\text{k}$/MCC	$10\text{ min} \leq t < 20\text{ min}$	0.163509
			activating, gel-phase SLB	5c.c7:IE$^\text{k}$/MCC	0.0391156	activating, gel-phase SLB	AND:IE$^\text{k}$/MCC	$10\text{ min} \leq t < 20\text{ min}$	0.148412
			activating, gel-phase SLB	5c.c7:IE$^\text{k}$/MCC	0.0342557	activating, gel-phase SLB	AND:IE$^\text{k}$/MCC	$10\text{ min} \leq t < 20\text{ min}$	0.134711
			activating, gel-phase SLB	5c.c7:IE$^\text{k}$/MCC	0.0406994	activating, gel-phase SLB	AND:IE$^\text{k}$/MCC	$10\text{ min} \leq t < 20\text{ min}$	0.141696
			activating, gel-phase SLB	5c.c7:IE$^\text{k}$/MCC	0.0346276	activating, gel-phase SLB	AND:IE$^\text{k}$/MCC	$10\text{ min} \leq t < 20\text{ min}$	0.142223
			activating, gel-phase SLB	5c.c7:IE$^\text{k}$/MCC	0.0321796	activating, gel-phase SLB	AND:IE$^\text{k}$/MCC	$10\text{ min} \leq t < 20\text{ min}$	0.132649
			activating, gel-phase SLB	5c.c7:IE$^\text{k}$/MCC	0.0317569	activating, gel-phase SLB	AND:IE$^\text{k}$/MCC	$10\text{ min} \leq t < 20\text{ min}$	0.143943
			activating, gel-phase SLB	5c.c7:IE$^\text{k}$/MCC	0.0314135	activating, gel-phase SLB	AND:IE$^\text{k}$/MCC	$10\text{ min} \leq t < 20\text{ min}$	0.138265
			activating, gel-phase SLB	5c.c7:IE$^\text{k}$/MCC	0.0296525	activating, gel-phase SLB	AND:IE$^\text{k}$/MCC	$10\text{ min} \leq t < 20\text{ min}$	0.16348
			activating, gel-phase SLB	5c.c7:IE$^\text{k}$/MCC	0.0402094	activating, gel-phase SLB	AND:IE$^\text{k}$/MCC	$10\text{ min} \leq t < 20\text{ min}$	0.150734
			activating, gel-phase SLB	5c.c7:IE$^\text{k}$/MCC	0.0481258	activating, gel-phase SLB	AND:IE$^\text{k}$/MCC	$10\text{ min} \leq t < 20\text{ min}$	0.144622
			activating, gel-phase SLB	5c.c7:IE$^\text{k}$/MCC	0.0369397	activating, gel-phase SLB	AND:IE$^\text{k}$/MCC	$10\text{ min} \leq t < 20\text{ min}$	0.145205
			activating, gel-phase SLB	5c.c7:IE$^\text{k}$/MCC	0.0361345	activating, gel-phase SLB	AND:IE$^\text{k}$/MCC	$10\text{ min} \leq t < 20\text{ min}$	0.135777
			activating, gel-phase SLB	5c.c7:IE$^\text{k}$/MCC	0.0439752	activating, gel-phase SLB	AND:IE$^\text{k}$/MCC	$10\text{ min} \leq t < 20\text{ min}$	0.160168
			activating, gel-phase SLB	5c.c7:IE$^\text{k}$/MCC	0.036138	activating, gel-phase SLB	AND:IE$^\text{k}$/MCC	$10\text{ min} \leq t < 20\text{ min}$	0.13462
			activating, gel-phase SLB	5c.c7:IE$^\text{k}$/MCC	0.038009	activating, gel-phase SLB	AND:IE$^\text{k}$/MCC	$10\text{ min} \leq t < 20\text{ min}$	0.131221
			activating, gel-phase SLB	5c.c7:IE$^\text{k}$/MCC	0.0326903	activating, gel-phase SLB	AND:IE$^\text{k}$/MCC	$10\text{ min} \leq t < 20\text{ min}$	0.165452
			activating, gel-phase SLB	5c.c7:IE$^\text{k}$/MCC	0.0337128	activating, gel-phase SLB	AND:IE$^\text{k}$/MCC	$10\text{ min} \leq t < 20\text{ min}$	0.124615
			activating, gel-phase SLB	5c.c7:IE$^\text{k}$/MCC	0.0439116	activating, gel-phase SLB	AND:IE$^\text{k}$/MCC	$10\text{ min} \leq t < 20\text{ min}$	0.135985
			activating, gel-phase SLB	5c.c7:IE$^\text{k}$/MCC	0.0369222	activating, gel-phase SLB	AND:IE$^\text{k}$/MCC	$10\text{ min} \leq t < 20\text{ min}$	0.138011
			activating, gel-phase SLB	5c.c7:IE$^\text{k}$/MCC	0.0430876	activating, gel-phase SLB	AND:IE$^\text{k}$/MCC	$10\text{ min} \leq t < 20\text{ min}$	0.140671
			activating, gel-phase SLB	5c.c7:IE$^\text{k}$/MCC	0.0367495	activating, gel-phase SLB	AND:IE$^\text{k}$/MCC	$10\text{ min} \leq t < 20\text{ min}$	0.144766
			activating, gel-phase SLB	5c.c7:IE$^\text{k}$/MCC	0.0351024	activating, gel-phase SLB	AND:IE$^\text{k}$/MCC	$10\text{ min} \leq t < 20\text{ min}$	0.157631
			activating, gel-phase SLB	5c.c7:IE$^\text{k}$/MCC	0.0370613	activating, gel-phase SLB	AND:IE$^\text{k}$/MCC	$10\text{ min} \leq t < 20\text{ min}$	0.161563
			activating, gel-phase SLB	5c.c7:IE$^\text{k}$/MCC	0.0396989	activating, gel-phase SLB	AND:IE$^\text{k}$/MCC	$10\text{ min} \leq t < 20\text{ min}$	0.118983
			activating, gel-phase SLB	5c.c7:IE$^\text{k}$/MCC	0.0400634	activating, gel-phase SLB	AND:IE$^\text{k}$/MCC	$10\text{ min} \leq t < 20\text{ min}$	0.150733
			activating, gel-phase SLB	5c.c7:IE$^\text{k}$/MCC	0.0347802	activating, gel-phase SLB	AND:IE$^\text{k}$/MCC	$10\text{ min} \leq t < 20\text{ min}$	0.182684
			activating, gel-phase SLB	5c.c7:IE$^\text{k}$/MCC	0.0303602	activating, gel-phase SLB	AND:IE$^\text{k}$/MCC	$10\text{ min} \leq t < 20\text{ min}$	0.142078
			activating, gel-phase SLB	5c.c7:IE$^\text{k}$/MCC	0.0293712	activating, gel-phase SLB	AND:IE$^\text{k}$/MCC	$10\text{ min} \leq t < 20\text{ min}$	0.140412
			activating, gel-phase SLB	5c.c7:IE$^\text{k}$/MCC	0.0299502	activating, gel-phase SLB	AND:IE$^\text{k}$/MCC	$10\text{ min} \leq t < 20\text{ min}$	0.165447
			activating, gel-phase SLB	5c.c7:IE$^\text{k}$/MCC	0.0460543	activating, gel-phase SLB	AND:IE$^\text{k}$/MCC	$10\text{ min} \leq t < 20\text{ min}$	0.13074
			activating, gel-phase SLB	5c.c7:IE$^\text{k}$/MCC	0.0356177	activating, gel-phase SLB	AND:IE$^\text{k}$/MCC	$10\text{ min} \leq t < 20\text{ min}$	0.131106
			activating, gel-phase SLB	5c.c7:IE$^\text{k}$/MCC	0.0381555	activating, gel-phase SLB	AND:IE$^\text{k}$/MCC	$10\text{ min} \leq t < 20\text{ min}$	0.127439
			activating, gel-phase SLB	5c.c7:IE$^\text{k}$/MCC	0.0462744	activating, gel-phase SLB	AND:IE$^\text{k}$/MCC	$10\text{ min} \leq t < 20\text{ min}$	0.147626
			activating, gel-phase SLB	5c.c7:IE$^\text{k}$/MCC	0.0353329	activating, gel-phase SLB	AND:IE$^\text{k}$/MCC	$10\text{ min} \leq t < 20\text{ min}$	0.137502
			activating, gel-phase SLB	5c.c7:IE$^\text{k}$/MCC	0.0344759	activating, gel-phase SLB	AND:IE$^\text{k}$/MCC	$10\text{ min} \leq t < 20\text{ min}$	0.146406
			activating, gel-phase SLB	5c.c7:IE$^\text{k}$/MCC	0.0311731	activating, gel-phase SLB	AND:IE$^\text{k}$/MCC	$10\text{ min} \leq t < 20\text{ min}$	0.172663
			activating, gel-phase SLB	5c.c7:IE$^\text{k}$/MCC	0.0358381	activating, gel-phase SLB	AND:IE$^\text{k}$/MCC	$10\text{ min} \leq t < 20\text{ min}$	0.134827
			activating, gel-phase SLB	5c.c7:IE$^\text{k}$/MCC	0.0415776	activating, gel-phase SLB	AND:IE$^\text{k}$/MCC	$10\text{ min} \leq t < 20\text{ min}$	0.160519
			activating, gel-phase SLB	5c.c7:IE$^\text{k}$/MCC	0.0366551	activating, gel-phase SLB	AND:IE$^\text{k}$/MCC	$10\text{ min} \leq t < 20\text{ min}$	0.124117
			activating, gel-phase SLB	5c.c7:IE$^\text{k}$/MCC	0.0340505	activating, gel-phase SLB	AND:IE$^\text{k}$/MCC	$10\text{ min} \leq t < 20\text{ min}$	0.15276
			activating, gel-phase SLB	5c.c7:IE$^\text{k}$/MCC	0.0452251	activating, gel-phase SLB	AND:IE$^\text{k}$/MCC	$10\text{ min} \leq t < 20\text{ min}$	0.147893
			activating, gel-phase SLB	5c.c7:IE$^\text{k}$/MCC	0.039201	activating, gel-phase SLB	AND:IE$^\text{k}$/MCC	$10\text{ min} \leq t < 20\text{ min}$	0.139629
			activating, gel-phase SLB	5c.c7:IE$^\text{k}$/MCC	0.0340645	activating, gel-phase SLB	AND:IE$^\text{k}$/MCC	$10\text{ min} \leq t < 20\text{ min}$	0.136051
			activating, gel-phase SLB	5c.c7:IE$^\text{k}$/MCC	0.037149	activating, gel-phase SLB	AND:IE$^\text{k}$/MCC	$10\text{ min} \leq t < 20\text{ min}$	0.138733
			activating, gel-phase SLB	5c.c7:IE$^\text{k}$/MCC	0.0398394	activating, gel-phase SLB	AND:IE$^\text{k}$/MCC	$10\text{ min} \leq t < 20\text{ min}$	0.129852
			activating, gel-phase SLB	5c.c7:IE$^\text{k}$/MCC	0.0341842	activating, gel-phase SLB	AND:IE$^\text{k}$/MCC	$10\text{ min} \leq t < 20\text{ min}$	0.159295
			activating, gel-phase SLB	5c.c7:IE$^\text{k}$/MCC	0.0320975	activating, gel-phase SLB	AND:IE$^\text{k}$/MCC	$10\text{ min} \leq t < 20\text{ min}$	0.127995
			activating, gel-phase SLB	5c.c7:IE$^\text{k}$/MCC	0.0417332	activating, gel-phase SLB	AND:IE$^\text{k}$/MCC	$10\text{ min} \leq t < 20\text{ min}$	0.166643
			activating, gel-phase SLB	5c.c7:IE$^\text{k}$/MCC	0.0339624	activating, gel-phase SLB	AND:IE$^\text{k}$/MCC	$10\text{ min} \leq t < 20\text{ min}$	0.134805
			activating, gel-phase SLB	5c.c7:IE$^\text{k}$/MCC	0.0344569	activating, gel-phase SLB	AND:IE$^\text{k}$/MCC	$10\text{ min} \leq t < 20\text{ min}$	0.170965
			activating, gel-phase SLB	5c.c7:IE$^\text{k}$/MCC	0.0437714	activating, gel-phase SLB	AND:IE$^\text{k}$/MCC	$10\text{ min} \leq t < 20\text{ min}$	0.124953
			activating, gel-phase SLB	5c.c7:IE$^\text{k}$/MCC	0.0391212	activating, gel-phase SLB	AND:IE$^\text{k}$/MCC	$10\text{ min} \leq t < 20\text{ min}$	0.116091
			activating, gel-phase SLB	5c.c7:IE$^\text{k}$/MCC	0.0517344	activating, gel-phase SLB	AND:IE$^\text{k}$/MCC	$10\text{ min} \leq t < 20\text{ min}$	0.133948
			activating, gel-phase SLB	5c.c7:IE$^\text{k}$/MCC	0.0447068	activating, gel-phase SLB	AND:IE$^\text{k}$/MCC	$10\text{ min} \leq t < 20\text{ min}$	0.145568
			activating, gel-phase SLB	5c.c7:IE$^\text{k}$/MCC	0.0340643	activating, gel-phase SLB	AND:IE$^\text{k}$/MCC	$10\text{ min} \leq t < 20\text{ min}$	0.162
			activating, gel-phase SLB	5c.c7:IE$^\text{k}$/MCC	0.0391291	activating, gel-phase SLB	AND:IE$^\text{k}$/MCC	$10\text{ min} \leq t < 20\text{ min}$	0.167928
			activating, gel-phase SLB	5c.c7:IE$^\text{k}$/MCC	0.0443215	activating, gel-phase SLB	AND:IE$^\text{k}$/MCC	$10\text{ min} \leq t < 20\text{ min}$	0.146981
			activating, gel-phase SLB	5c.c7:IE$^\text{k}$/MCC	0.0438756	activating, gel-phase SLB	AND:IE$^\text{k}$/MCC	$10\text{ min} \leq t < 20\text{ min}$	0.149839
			activating, gel-phase SLB	5c.c7:IE$^\text{k}$/MCC	0.0376427	activating, gel-phase SLB	AND:IE$^\text{k}$/MCC	$10\text{ min} \leq t < 20\text{ min}$	0.132941
			activating, gel-phase SLB	5c.c7:IE$^\text{k}$/MCC	0.0432259	activating, gel-phase SLB	AND:IE$^\text{k}$/MCC	$10\text{ min} \leq t < 20\text{ min}$	0.165723
			activating, gel-phase SLB	5c.c7:IE$^\text{k}$/MCC	0.0445413	activating, gel-phase SLB	AND:IE$^\text{k}$/MCC	$10\text{ min} \leq t < 20\text{ min}$	0.143694
			activating, gel-phase SLB	5c.c7:IE$^\text{k}$/MCC	0.0347773	activating, gel-phase SLB	AND:IE$^\text{k}$/MCC	$10\text{ min} \leq t < 20\text{ min}$	0.160728
			activating, gel-phase SLB	5c.c7:IE$^\text{k}$/MCC	0.038175	activating, gel-phase SLB	AND:IE$^\text{k}$/MCC	$10\text{ min} \leq t < 20\text{ min}$	0.145365
			activating, gel-phase SLB	5c.c7:IE$^\text{k}$/MCC	0.0385301	activating, gel-phase SLB	AND:IE$^\text{k}$/MCC	$10\text{ min} \leq t < 20\text{ min}$	0.132863
			activating, gel-phase SLB	5c.c7:IE$^\text{k}$/MCC	0.0408601	activating, gel-phase SLB	AND:IE$^\text{k}$/MCC	$10\text{ min} \leq t < 20\text{ min}$	0.147695
			activating, gel-phase SLB	5c.c7:IE$^\text{k}$/MCC	0.0453674	activating, gel-phase SLB	AND:IE$^\text{k}$/MCC	$10\text{ min} \leq t < 20\text{ min}$	0.167617
			activating, gel-phase SLB	5c.c7:IE$^\text{k}$/MCC	0.0305945	activating, gel-phase SLB	AND:IE$^\text{k}$/MCC	$10\text{ min} \leq t < 20\text{ min}$	0.157363
			activating, gel-phase SLB	5c.c7:IE$^\text{k}$/MCC	0.041858	activating, gel-phase SLB	AND:IE$^\text{k}$/MCC	$10\text{ min} \leq t < 20\text{ min}$	0.166834
			activating, gel-phase SLB	5c.c7:IE$^\text{k}$/MCC	0.0519345	activating, gel-phase SLB	AND:IE$^\text{k}$/MCC	$10\text{ min} \leq t < 20\text{ min}$	0.11561
			activating, gel-phase SLB	5c.c7:IE$^\text{k}$/MCC	0.0524853	activating, gel-phase SLB	AND:IE$^\text{k}$/MCC	$10\text{ min} \leq t < 20\text{ min}$	0.145507
			activating, gel-phase SLB	5c.c7:IE$^\text{k}$/MCC	0.0371853	activating, gel-phase SLB	AND:IE$^\text{k}$/MCC	$10\text{ min} \leq t < 20\text{ min}$	0.149606
			activating, gel-phase SLB	5c.c7:IE$^\text{k}$/MCC	0.0464375	activating, gel-phase SLB	AND:IE$^\text{k}$/MCC	$10\text{ min} \leq t < 20\text{ min}$	0.142578
			activating, gel-phase SLB	5c.c7:IE$^\text{k}$/MCC	0.043169	activating, gel-phase SLB	AND:IE$^\text{k}$/MCC	$10\text{ min} \leq t < 20\text{ min}$	0.132521
			activating, gel-phase SLB	5c.c7:IE$^\text{k}$/MCC	0.0390236	activating, gel-phase SLB	AND:IE$^\text{k}$/MCC	$10\text{ min} \leq t < 20\text{ min}$	0.139726
			activating, gel-phase SLB	5c.c7:IE$^\text{k}$/MCC	0.0373265	activating, gel-phase SLB	AND:IE$^\text{k}$/MCC	$10\text{ min} \leq t < 20\text{ min}$	0.1649
			activating, gel-phase SLB	5c.c7:IE$^\text{k}$/MCC	0.041554	activating, gel-phase SLB	AND:IE$^\text{k}$/MCC	$10\text{ min} \leq t < 20\text{ min}$	0.143664
			activating, gel-phase SLB	5c.c7:IE$^\text{k}$/MCC	0.0469537	activating, gel-phase SLB	AND:IE$^\text{k}$/MCC	$10\text{ min} \leq t < 20\text{ min}$	0.150699
			activating, gel-phase SLB	5c.c7:IE$^\text{k}$/MCC	0.040506	activating, gel-phase SLB	AND:IE$^\text{k}$/MCC	$10\text{ min} \leq t < 20\text{ min}$	0.13093
			activating, gel-phase SLB	5c.c7:IE$^\text{k}$/MCC	0.0415394	activating, gel-phase SLB	AND:IE$^\text{k}$/MCC	$10\text{ min} \leq t < 20\text{ min}$	0.16956
			activating, gel-phase SLB	5c.c7:IE$^\text{k}$/MCC	0.0373464	activating, gel-phase SLB	AND:IE$^\text{k}$/MCC	$10\text{ min} \leq t < 20\text{ min}$	0.145116
			activating, gel-phase SLB	5c.c7:IE$^\text{k}$/MCC	0.0446451	activating, gel-phase SLB	AND:IE$^\text{k}$/MCC	$10\text{ min} \leq t < 20\text{ min}$	0.159401
			activating, gel-phase SLB	5c.c7:IE$^\text{k}$/MCC	0.0398457	activating, gel-phase SLB	AND:IE$^\text{k}$/MCC	$10\text{ min} \leq t < 20\text{ min}$	0.154196
			activating, gel-phase SLB	5c.c7:IE$^\text{k}$/MCC	0.0465862	activating, gel-phase SLB	AND:IE$^\text{k}$/MCC	$10\text{ min} \leq t < 20\text{ min}$	0.116342
			activating, gel-phase SLB	5c.c7:IE$^\text{k}$/MCC	0.0387071	activating, gel-phase SLB	AND:IE$^\text{k}$/MCC	$10\text{ min} \leq t < 20\text{ min}$	0.154092
			activating, gel-phase SLB	5c.c7:IE$^\text{k}$/MCC	0.0373068	activating, gel-phase SLB	AND:IE$^\text{k}$/MCC	$10\text{ min} \leq t < 20\text{ min}$	0.141223
			activating, gel-phase SLB	5c.c7:IE$^\text{k}$/MCC	0.0374182	activating, gel-phase SLB	AND:IE$^\text{k}$/MCC	$10\text{ min} \leq t < 20\text{ min}$	0.160701
			activating, gel-phase SLB	5c.c7:IE$^\text{k}$/MCC	0.0404537	activating, gel-phase SLB	AND:IE$^\text{k}$/MCC	$10\text{ min} \leq t < 20\text{ min}$	0.116991
			activating, gel-phase SLB	5c.c7:IE$^\text{k}$/MCC	0.0358256	activating, gel-phase SLB	AND:IE$^\text{k}$/MCC	$10\text{ min} \leq t < 20\text{ min}$	0.164568
			activating, gel-phase SLB	5c.c7:IE$^\text{k}$/MCC	0.0430422	activating, gel-phase SLB	AND:IE$^\text{k}$/MCC	$10\text{ min} \leq t < 20\text{ min}$	0.163602
			activating, gel-phase SLB	5c.c7:IE$^\text{k}$/MCC	0.04733	activating, gel-phase SLB	AND:IE$^\text{k}$/MCC	$10\text{ min} \leq t < 20\text{ min}$	0.145032
			activating, gel-phase SLB	5c.c7:IE$^\text{k}$/MCC	0.030649	activating, gel-phase SLB	AND:IE$^\text{k}$/MCC	$10\text{ min} \leq t < 20\text{ min}$	0.157254
			activating, gel-phase SLB	5c.c7:IE$^\text{k}$/MCC	0.0469633	activating, gel-phase SLB	AND:IE$^\text{k}$/MCC	$10\text{ min} \leq t < 20\text{ min}$	0.151522
			activating, gel-phase SLB	5c.c7:IE$^\text{k}$/MCC	0.0392265	activating, gel-phase SLB	AND:IE$^\text{k}$/MCC	$10\text{ min} \leq t < 20\text{ min}$	0.162478
			activating, gel-phase SLB	5c.c7:IE$^\text{k}$/MCC	0.0397976	activating, gel-phase SLB	AND:IE$^\text{k}$/MCC	$10\text{ min} \leq t < 20\text{ min}$	0.127664
			activating, gel-phase SLB	5c.c7:IE$^\text{k}$/MCC	0.036134	activating, gel-phase SLB	AND:IE$^\text{k}$/MCC	$10\text{ min} \leq t < 20\text{ min}$	0.147143
			activating, gel-phase SLB	5c.c7:IE$^\text{k}$/MCC	0.0422098	activating, gel-phase SLB	AND:IE$^\text{k}$/MCC	$10\text{ min} \leq t < 20\text{ min}$	0.1465
			activating, gel-phase SLB	5c.c7:IE$^\text{k}$/MCC	0.0292643	activating, gel-phase SLB	AND:IE$^\text{k}$/MCC	$10\text{ min} \leq t < 20\text{ min}$	0.161752
			activating, gel-phase SLB	5c.c7:IE$^\text{k}$/MCC	0.0393597	activating, gel-phase SLB	AND:IE$^\text{k}$/MCC	$10\text{ min} \leq t < 20\text{ min}$	0.126397
			activating, gel-phase SLB	5c.c7:IE$^\text{k}$/MCC	0.0434073	activating, gel-phase SLB	AND:IE$^\text{k}$/MCC	$10\text{ min} \leq t < 20\text{ min}$	0.11662
			activating, gel-phase SLB	5c.c7:IE$^\text{k}$/MCC	0.047026	activating, gel-phase SLB	AND:IE$^\text{k}$/MCC	$10\text{ min} \leq t < 20\text{ min}$	0.157723
			activating, gel-phase SLB	5c.c7:IE$^\text{k}$/MCC	0.0437515	activating, gel-phase SLB	AND:IE$^\text{k}$/MCC	$10\text{ min} \leq t < 20\text{ min}$	0.140464
			activating, gel-phase SLB	5c.c7:IE$^\text{k}$/MCC	0.0410184	activating, gel-phase SLB	AND:IE$^\text{k}$/MCC	$10\text{ min} \leq t < 20\text{ min}$	0.162045
			activating, gel-phase SLB	5c.c7:IE$^\text{k}$/MCC	0.0435782	activating, gel-phase SLB	AND:IE$^\text{k}$/MCC	$10\text{ min} \leq t < 20\text{ min}$	0.142759
			activating, gel-phase SLB	5c.c7:IE$^\text{k}$/MCC	0.047383	activating, gel-phase SLB	AND:IE$^\text{k}$/MCC	$10\text{ min} \leq t < 20\text{ min}$	0.134631
			activating, gel-phase SLB	5c.c7:IE$^\text{k}$/MCC	0.0414532	activating, gel-phase SLB	AND:IE$^\text{k}$/MCC	$10\text{ min} \leq t < 20\text{ min}$	0.17418
			activating, gel-phase SLB	5c.c7:IE$^\text{k}$/MCC	0.0406174	activating, gel-phase SLB	AND:IE$^\text{k}$/MCC	$10\text{ min} \leq t < 20\text{ min}$	0.128503
			activating, gel-phase SLB	5c.c7:IE$^\text{k}$/MCC	0.0352733	activating, gel-phase SLB	AND:IE$^\text{k}$/MCC	$10\text{ min} \leq t < 20\text{ min}$	0.171867
			activating, gel-phase SLB	5c.c7:IE$^\text{k}$/MCC	0.0355537	activating, gel-phase SLB	AND:IE$^\text{k}$/MCC	$10\text{ min} \leq t < 20\text{ min}$	0.166465
			activating, gel-phase SLB	5c.c7:IE$^\text{k}$/MCC	0.0389809	activating, gel-phase SLB	AND:IE$^\text{k}$/MCC	$10\text{ min} \leq t < 20\text{ min}$	0.141252
			activating, gel-phase SLB	5c.c7:IE$^\text{k}$/MCC	0.0410469	activating, gel-phase SLB	AND:IE$^\text{k}$/MCC	$10\text{ min} \leq t < 20\text{ min}$	0.16482
			activating, gel-phase SLB	5c.c7:IE$^\text{k}$/MCC	0.0336334	activating, gel-phase SLB	AND:IE$^\text{k}$/MCC	$10\text{ min} \leq t < 20\text{ min}$	0.139213
			activating, gel-phase SLB	5c.c7:IE$^\text{k}$/MCC	0.0457375	activating, gel-phase SLB	AND:IE$^\text{k}$/MCC	$10\text{ min} \leq t < 20\text{ min}$	0.15541
			activating, gel-phase SLB	5c.c7:IE$^\text{k}$/MCC	0.0470046	activating, gel-phase SLB	AND:IE$^\text{k}$/MCC	$10\text{ min} \leq t < 20\text{ min}$	0.15281
			activating, gel-phase SLB	5c.c7:IE$^\text{k}$/MCC	0.0318784	activating, gel-phase SLB	AND:IE$^\text{k}$/MCC	$10\text{ min} \leq t < 20\text{ min}$	0.164067
			activating, gel-phase SLB	5c.c7:IE$^\text{k}$/MCC	0.0405782	activating, gel-phase SLB	AND:IE$^\text{k}$/MCC	$10\text{ min} \leq t < 20\text{ min}$	0.137023
			activating, gel-phase SLB	5c.c7:IE$^\text{k}$/MCC	0.0373398	activating, gel-phase SLB	AND:IE$^\text{k}$/MCC	$10\text{ min} \leq t < 20\text{ min}$	0.110438
			activating, gel-phase SLB	5c.c7:IE$^\text{k}$/MCC	0.0322046	activating, gel-phase SLB	AND:IE$^\text{k}$/MCC	$10\text{ min} \leq t < 20\text{ min}$	0.152311
			activating, gel-phase SLB	5c.c7:IE$^\text{k}$/MCC	0.0408646	activating, gel-phase SLB	AND:IE$^\text{k}$/MCC	$10\text{ min} \leq t < 20\text{ min}$	0.153698
			activating, gel-phase SLB	5c.c7:IE$^\text{k}$/MCC	0.0321372	activating, gel-phase SLB	AND:IE$^\text{k}$/MCC	$10\text{ min} \leq t < 20\text{ min}$	0.170824
			activating, gel-phase SLB	5c.c7:IE$^\text{k}$/MCC	0.0406405	activating, gel-phase SLB	AND:IE$^\text{k}$/MCC	$10\text{ min} \leq t < 20\text{ min}$	0.158658
			activating, gel-phase SLB	5c.c7:IE$^\text{k}$/MCC	0.0348922	activating, gel-phase SLB	AND:IE$^\text{k}$/MCC	$10\text{ min} \leq t < 20\text{ min}$	0.135211
			activating, gel-phase SLB	5c.c7:IE$^\text{k}$/MCC	0.0446261	activating, gel-phase SLB	AND:IE$^\text{k}$/MCC	$10\text{ min} \leq t < 20\text{ min}$	0.148776
			activating, gel-phase SLB	5c.c7:IE$^\text{k}$/MCC	0.0399453	activating, gel-phase SLB	AND:IE$^\text{k}$/MCC	$10\text{ min} \leq t < 20\text{ min}$	0.162797
			activating, gel-phase SLB	5c.c7:IE$^\text{k}$/MCC	0.0313844	activating, gel-phase SLB	AND:IE$^\text{k}$/MCC	$10\text{ min} \leq t < 20\text{ min}$	0.131478
			activating, gel-phase SLB	5c.c7:IE$^\text{k}$/MCC	0.0413656	activating, gel-phase SLB	AND:IE$^\text{k}$/MCC	$10\text{ min} \leq t < 20\text{ min}$	0.136498
			activating, gel-phase SLB	5c.c7:IE$^\text{k}$/MCC	0.0355488	activating, gel-phase SLB	AND:IE$^\text{k}$/MCC	$10\text{ min} \leq t < 20\text{ min}$	0.16583
			activating, gel-phase SLB	5c.c7:IE$^\text{k}$/MCC	0.0442862	activating, gel-phase SLB	AND:IE$^\text{k}$/MCC	$10\text{ min} \leq t < 20\text{ min}$	0.158852
			activating, gel-phase SLB	5c.c7:IE$^\text{k}$/MCC	0.0400402	activating, gel-phase SLB	AND:IE$^\text{k}$/MCC	$10\text{ min} \leq t < 20\text{ min}$	0.142309
			activating, gel-phase SLB	5c.c7:IE$^\text{k}$/MCC	0.0353589	activating, gel-phase SLB	AND:IE$^\text{k}$/MCC	$10\text{ min} \leq t < 20\text{ min}$	0.12438
			activating, gel-phase SLB	5c.c7:IE$^\text{k}$/MCC	0.0296315	activating, gel-phase SLB	AND:IE$^\text{k}$/MCC	$10\text{ min} \leq t < 20\text{ min}$	0.157826
			activating, gel-phase SLB	5c.c7:IE$^\text{k}$/MCC	0.0434988	activating, gel-phase SLB	AND:IE$^\text{k}$/MCC	$10\text{ min} \leq t < 20\text{ min}$	0.143953
			activating, gel-phase SLB	5c.c7:IE$^\text{k}$/MCC	0.036693	activating, gel-phase SLB	AND:IE$^\text{k}$/MCC	$10\text{ min} \leq t < 20\text{ min}$	0.127566
			activating, gel-phase SLB	5c.c7:IE$^\text{k}$/MCC	0.0415552	activating, gel-phase SLB	AND:IE$^\text{k}$/MCC	$10\text{ min} \leq t < 20\text{ min}$	0.148569
			activating, gel-phase SLB	5c.c7:IE$^\text{k}$/MCC	0.0403202	activating, gel-phase SLB	AND:IE$^\text{k}$/MCC	$10\text{ min} \leq t < 20\text{ min}$	0.140851
			activating, gel-phase SLB	5c.c7:IE$^\text{k}$/MCC	0.0426577	activating, gel-phase SLB	AND:IE$^\text{k}$/MCC	$10\text{ min} \leq t < 20\text{ min}$	0.155801
			activating, gel-phase SLB	5c.c7:IE$^\text{k}$/MCC	0.0338489	activating, gel-phase SLB	AND:IE$^\text{k}$/MCC	$10\text{ min} \leq t < 20\text{ min}$	0.152255
			activating, gel-phase SLB	5c.c7:IE$^\text{k}$/MCC	0.0433905	activating, gel-phase SLB	AND:IE$^\text{k}$/MCC	$10\text{ min} \leq t < 20\text{ min}$	0.134091
			activating, gel-phase SLB	5c.c7:IE$^\text{k}$/MCC	0.037844	activating, gel-phase SLB	AND:IE$^\text{k}$/MCC	$10\text{ min} \leq t < 20\text{ min}$	0.151595
			activating, gel-phase SLB	5c.c7:IE$^\text{k}$/MCC	0.0412977	activating, gel-phase SLB	AND:IE$^\text{k}$/MCC	$10\text{ min} \leq t < 20\text{ min}$	0.142142
			activating, gel-phase SLB	5c.c7:IE$^\text{k}$/MCC	0.0413953	activating, gel-phase SLB	AND:IE$^\text{k}$/MCC	$10\text{ min} \leq t < 20\text{ min}$	0.16396
			activating, gel-phase SLB	5c.c7:IE$^\text{k}$/MCC	0.0341646	activating, gel-phase SLB	AND:IE$^\text{k}$/MCC	$10\text{ min} \leq t < 20\text{ min}$	0.120508
			activating, gel-phase SLB	5c.c7:IE$^\text{k}$/MCC	0.0355532	activating, gel-phase SLB	AND:IE$^\text{k}$/MCC	$10\text{ min} \leq t < 20\text{ min}$	0.172916
			activating, gel-phase SLB	5c.c7:IE$^\text{k}$/MCC	0.041553	activating, gel-phase SLB	AND:IE$^\text{k}$/MCC	$10\text{ min} \leq t < 20\text{ min}$	0.148239
			activating, gel-phase SLB	5c.c7:IE$^\text{k}$/MCC	0.0482018	activating, gel-phase SLB	AND:IE$^\text{k}$/MCC	$10\text{ min} \leq t < 20\text{ min}$	0.131044
			activating, gel-phase SLB	5c.c7:IE$^\text{k}$/MCC	0.0440766	activating, gel-phase SLB	AND:IE$^\text{k}$/MCC	$10\text{ min} \leq t < 20\text{ min}$	0.136834
			activating, gel-phase SLB	5c.c7:IE$^\text{k}$/MCC	0.0357769	activating, gel-phase SLB	AND:IE$^\text{k}$/MCC	$10\text{ min} \leq t < 20\text{ min}$	0.149063
			activating, gel-phase SLB	5c.c7:IE$^\text{k}$/MCC	0.0394505	activating, gel-phase SLB	AND:IE$^\text{k}$/MCC	$10\text{ min} \leq t < 20\text{ min}$	0.138517
			activating, gel-phase SLB	5c.c7:IE$^\text{k}$/MCC	0.0370315	activating, gel-phase SLB	AND:IE$^\text{k}$/MCC	$10\text{ min} \leq t < 20\text{ min}$	0.135646
			activating, gel-phase SLB	5c.c7:IE$^\text{k}$/MCC	0.0400175	activating, gel-phase SLB	AND:IE$^\text{k}$/MCC	$10\text{ min} \leq t < 20\text{ min}$	0.149261
			activating, gel-phase SLB	5c.c7:IE$^\text{k}$/MCC	0.0439709	activating, gel-phase SLB	AND:IE$^\text{k}$/MCC	$10\text{ min} \leq t < 20\text{ min}$	0.12815
			activating, gel-phase SLB	5c.c7:IE$^\text{k}$/MCC	0.0455924	activating, gel-phase SLB	AND:IE$^\text{k}$/MCC	$10\text{ min} \leq t < 20\text{ min}$	0.145855
			activating, gel-phase SLB	5c.c7:IE$^\text{k}$/MCC	0.04227	activating, gel-phase SLB	AND:IE$^\text{k}$/MCC	$10\text{ min} \leq t < 20\text{ min}$	0.13023
			activating, gel-phase SLB	5c.c7:IE$^\text{k}$/MCC	0.0362113	activating, gel-phase SLB	AND:IE$^\text{k}$/MCC	$10\text{ min} \leq t < 20\text{ min}$	0.15049
			activating, gel-phase SLB	5c.c7:IE$^\text{k}$/MCC	0.0372202	activating, gel-phase SLB	AND:IE$^\text{k}$/MCC	$10\text{ min} \leq t < 20\text{ min}$	0.131119
			activating, gel-phase SLB	5c.c7:IE$^\text{k}$/MCC	0.0505097	activating, gel-phase SLB	AND:IE$^\text{k}$/MCC	$10\text{ min} \leq t < 20\text{ min}$	0.131171
			activating, gel-phase SLB	5c.c7:IE$^\text{k}$/MCC	0.0265539	activating, gel-phase SLB	AND:IE$^\text{k}$/MCC	$10\text{ min} \leq t < 20\text{ min}$	0.148643
			activating, gel-phase SLB	5c.c7:IE$^\text{k}$/MCC	0.0373888	activating, gel-phase SLB	AND:IE$^\text{k}$/MCC	$10\text{ min} \leq t < 20\text{ min}$	0.146554
			activating, gel-phase SLB	5c.c7:IE$^\text{k}$/MCC	0.0495315	activating, gel-phase SLB	AND:IE$^\text{k}$/MCC	$10\text{ min} \leq t < 20\text{ min}$	0.157131
			activating, gel-phase SLB	5c.c7:IE$^\text{k}$/MCC	0.0349968	activating, gel-phase SLB	AND:IE$^\text{k}$/MCC	$10\text{ min} \leq t < 20\text{ min}$	0.163469
			activating, gel-phase SLB	5c.c7:IE$^\text{k}$/MCC	0.0355446	activating, gel-phase SLB	AND:IE$^\text{k}$/MCC	$10\text{ min} \leq t < 20\text{ min}$	0.155753
			activating, gel-phase SLB	5c.c7:IE$^\text{k}$/MCC	0.0336567	activating, gel-phase SLB	AND:IE$^\text{k}$/MCC	$10\text{ min} \leq t < 20\text{ min}$	0.149762
			activating, gel-phase SLB	5c.c7:IE$^\text{k}$/MCC	0.0386787	activating, gel-phase SLB	AND:IE$^\text{k}$/MCC	$10\text{ min} \leq t < 20\text{ min}$	0.158985
			activating, gel-phase SLB	5c.c7:IE$^\text{k}$/MCC	0.0327741	activating, gel-phase SLB	AND:IE$^\text{k}$/MCC	$10\text{ min} \leq t < 20\text{ min}$	0.136661
			activating, gel-phase SLB	5c.c7:IE$^\text{k}$/MCC	0.0480608	activating, gel-phase SLB	AND:IE$^\text{k}$/MCC	$10\text{ min} \leq t < 20\text{ min}$	0.15838
			activating, gel-phase SLB	5c.c7:IE$^\text{k}$/MCC	0.0399862	activating, gel-phase SLB	AND:IE$^\text{k}$/MCC	$10\text{ min} \leq t < 20\text{ min}$	0.145864
			activating, gel-phase SLB	5c.c7:IE$^\text{k}$/MCC	0.0447561	activating, gel-phase SLB	AND:IE$^\text{k}$/MCC	$10\text{ min} \leq t < 20\text{ min}$	0.151308
			activating, gel-phase SLB	5c.c7:IE$^\text{k}$/MCC	0.0337137	activating, gel-phase SLB	AND:IE$^\text{k}$/MCC	$10\text{ min} \leq t < 20\text{ min}$	0.142873
			activating, gel-phase SLB	5c.c7:IE$^\text{k}$/MCC	0.0465337	activating, gel-phase SLB	AND:IE$^\text{k}$/MCC	$10\text{ min} \leq t < 20\text{ min}$	0.176302
			activating, gel-phase SLB	5c.c7:IE$^\text{k}$/MCC	0.0389354	activating, gel-phase SLB	AND:IE$^\text{k}$/MCC	$10\text{ min} \leq t < 20\text{ min}$	0.164469
			activating, gel-phase SLB	5c.c7:IE$^\text{k}$/MCC	0.0473917	activating, gel-phase SLB	AND:IE$^\text{k}$/MCC	$10\text{ min} \leq t < 20\text{ min}$	0.129047
			activating, gel-phase SLB	5c.c7:IE$^\text{k}$/MCC	0.0436017	activating, gel-phase SLB	AND:IE$^\text{k}$/MCC	$10\text{ min} \leq t < 20\text{ min}$	0.141164
			activating, gel-phase SLB	5c.c7:IE$^\text{k}$/MCC	0.0370021	activating, gel-phase SLB	AND:IE$^\text{k}$/MCC	$10\text{ min} \leq t < 20\text{ min}$	0.135269
			activating, gel-phase SLB	5c.c7:IE$^\text{k}$/MCC	0.0411785	activating, gel-phase SLB	AND:IE$^\text{k}$/MCC	$10\text{ min} \leq t < 20\text{ min}$	0.161134
			activating, gel-phase SLB	5c.c7:IE$^\text{k}$/MCC	0.0416711	activating, gel-phase SLB	AND:IE$^\text{k}$/MCC	$10\text{ min} \leq t < 20\text{ min}$	0.15317
			activating, gel-phase SLB	5c.c7:IE$^\text{k}$/MCC	0.0355617	activating, gel-phase SLB	AND:IE$^\text{k}$/MCC	$10\text{ min} \leq t < 20\text{ min}$	0.150643
			activating, gel-phase SLB	5c.c7:IE$^\text{k}$/MCC	0.0335615	activating, gel-phase SLB	AND:IE$^\text{k}$/MCC	$10\text{ min} \leq t < 20\text{ min}$	0.158214
			activating, gel-phase SLB	5c.c7:IE$^\text{k}$/MCC	0.0374684	activating, gel-phase SLB	AND:IE$^\text{k}$/MCC	$10\text{ min} \leq t < 20\text{ min}$	0.155163
			activating, gel-phase SLB	5c.c7:IE$^\text{k}$/MCC	0.02945	activating, gel-phase SLB	AND:IE$^\text{k}$/MCC	$10\text{ min} \leq t < 20\text{ min}$	0.130708
			activating, gel-phase SLB	5c.c7:IE$^\text{k}$/MCC	0.0407812	activating, gel-phase SLB	AND:IE$^\text{k}$/MCC	$10\text{ min} \leq t < 20\text{ min}$	0.147186
			activating, gel-phase SLB	5c.c7:IE$^\text{k}$/MCC	0.0451272	activating, gel-phase SLB	AND:IE$^\text{k}$/MCC	$10\text{ min} \leq t < 20\text{ min}$	0.148646
			activating, gel-phase SLB	5c.c7:IE$^\text{k}$/MCC	0.0359872	activating, gel-phase SLB	AND:IE$^\text{k}$/MCC	$10\text{ min} \leq t < 20\text{ min}$	0.144309
			activating, gel-phase SLB	5c.c7:IE$^\text{k}$/MCC	0.0336262	activating, gel-phase SLB	AND:IE$^\text{k}$/MCC	$10\text{ min} \leq t < 20\text{ min}$	0.125321
			activating, gel-phase SLB	5c.c7:IE$^\text{k}$/MCC	0.0350943	activating, gel-phase SLB	AND:IE$^\text{k}$/MCC	$10\text{ min} \leq t < 20\text{ min}$	0.12634
			activating, gel-phase SLB	5c.c7:IE$^\text{k}$/MCC	0.0393284	activating, gel-phase SLB	AND:IE$^\text{k}$/MCC	$10\text{ min} \leq t < 20\text{ min}$	0.117921
			activating, gel-phase SLB	5c.c7:IE$^\text{k}$/MCC	0.0472754	activating, gel-phase SLB	AND:IE$^\text{k}$/MCC	$10\text{ min} \leq t < 20\text{ min}$	0.124995
			activating, gel-phase SLB	5c.c7:IE$^\text{k}$/MCC	0.0435381	activating, gel-phase SLB	AND:IE$^\text{k}$/MCC	$10\text{ min} \leq t < 20\text{ min}$	0.147399
			activating, gel-phase SLB	5c.c7:IE$^\text{k}$/MCC	0.0406596	activating, gel-phase SLB	AND:IE$^\text{k}$/MCC	$10\text{ min} \leq t < 20\text{ min}$	0.161348
			activating, gel-phase SLB	5c.c7:IE$^\text{k}$/MCC	0.051464	activating, gel-phase SLB	AND:IE$^\text{k}$/MCC	$10\text{ min} \leq t < 20\text{ min}$	0.145843
			activating, gel-phase SLB	5c.c7:IE$^\text{k}$/MCC	0.0389442	activating, gel-phase SLB	AND:IE$^\text{k}$/MCC	$10\text{ min} \leq t < 20\text{ min}$	0.14097
			activating, gel-phase SLB	5c.c7:IE$^\text{k}$/MCC	0.0406624	activating, gel-phase SLB	AND:IE$^\text{k}$/MCC	$10\text{ min} \leq t < 20\text{ min}$	0.134126
			activating, gel-phase SLB	5c.c7:IE$^\text{k}$/MCC	0.0426291	activating, gel-phase SLB	AND:IE$^\text{k}$/MCC	$10\text{ min} \leq t < 20\text{ min}$	0.144112
			activating, gel-phase SLB	5c.c7:IE$^\text{k}$/MCC	0.0425793	activating, gel-phase SLB	AND:IE$^\text{k}$/MCC	$10\text{ min} \leq t < 20\text{ min}$	0.149649
			activating, gel-phase SLB	5c.c7:IE$^\text{k}$/MCC	0.0493056	activating, gel-phase SLB	AND:IE$^\text{k}$/MCC	$10\text{ min} \leq t < 20\text{ min}$	0.154212
			activating, gel-phase SLB	5c.c7:IE$^\text{k}$/MCC	0.0324833	activating, gel-phase SLB	AND:IE$^\text{k}$/MCC	$10\text{ min} \leq t < 20\text{ min}$	0.159075
			activating, gel-phase SLB	5c.c7:IE$^\text{k}$/MCC	0.0340917	activating, gel-phase SLB	AND:IE$^\text{k}$/MCC	$10\text{ min} \leq t < 20\text{ min}$	0.157935
			activating, gel-phase SLB	5c.c7:IE$^\text{k}$/MCC	0.036602	activating, gel-phase SLB	AND:IE$^\text{k}$/MCC	$10\text{ min} \leq t < 20\text{ min}$	0.128818
			activating, gel-phase SLB	5c.c7:IE$^\text{k}$/MCC	0.0397072	activating, gel-phase SLB	AND:IE$^\text{k}$/MCC	$10\text{ min} \leq t < 20\text{ min}$	0.151789
			activating, gel-phase SLB	5c.c7:IE$^\text{k}$/MCC	0.0316715	activating, gel-phase SLB	AND:IE$^\text{k}$/MCC	$10\text{ min} \leq t < 20\text{ min}$	0.130218
			activating, gel-phase SLB	5c.c7:IE$^\text{k}$/MCC	0.0410162	activating, gel-phase SLB	AND:IE$^\text{k}$/MCC	$10\text{ min} \leq t < 20\text{ min}$	0.160515
			activating, gel-phase SLB	5c.c7:IE$^\text{k}$/MCC	0.04404	activating, gel-phase SLB	AND:IE$^\text{k}$/MCC	$10\text{ min} \leq t < 20\text{ min}$	0.179501
			activating, gel-phase SLB	5c.c7:IE$^\text{k}$/MCC	0.0416025	activating, gel-phase SLB	AND:IE$^\text{k}$/MCC	$10\text{ min} \leq t < 20\text{ min}$	0.146373
			activating, gel-phase SLB	5c.c7:IE$^\text{k}$/MCC	0.0361636	activating, gel-phase SLB	AND:IE$^\text{k}$/MCC	$10\text{ min} \leq t < 20\text{ min}$	0.135029
			activating, gel-phase SLB	5c.c7:IE$^\text{k}$/MCC	0.0393763	activating, gel-phase SLB	AND:IE$^\text{k}$/MCC	$10\text{ min} \leq t < 20\text{ min}$	0.142607
			activating, gel-phase SLB	5c.c7:IE$^\text{k}$/MCC	0.031133	activating, gel-phase SLB	AND:IE$^\text{k}$/MCC	$10\text{ min} \leq t < 20\text{ min}$	0.149934
			activating, gel-phase SLB	5c.c7:IE$^\text{k}$/MCC	0.0396515	activating, gel-phase SLB	AND:IE$^\text{k}$/MCC	$10\text{ min} \leq t < 20\text{ min}$	0.14005
			activating, gel-phase SLB	5c.c7:IE$^\text{k}$/MCC	0.0408884	activating, gel-phase SLB	AND:IE$^\text{k}$/MCC	$10\text{ min} \leq t < 20\text{ min}$	0.116968
			activating, gel-phase SLB	5c.c7:IE$^\text{k}$/MCC	0.0425332	activating, gel-phase SLB	AND:IE$^\text{k}$/MCC	$10\text{ min} \leq t < 20\text{ min}$	0.138785
			activating, gel-phase SLB	5c.c7:IE$^\text{k}$/MCC	0.0327499	activating, gel-phase SLB	AND:IE$^\text{k}$/MCC	$10\text{ min} \leq t < 20\text{ min}$	0.135347
			activating, gel-phase SLB	5c.c7:IE$^\text{k}$/MCC	0.0373221	activating, gel-phase SLB	AND:IE$^\text{k}$/MCC	$10\text{ min} \leq t < 20\text{ min}$	0.146207
			activating, gel-phase SLB	5c.c7:IE$^\text{k}$/MCC	0.038857	activating, gel-phase SLB	AND:IE$^\text{k}$/MCC	$10\text{ min} \leq t < 20\text{ min}$	0.137101
			activating, gel-phase SLB	5c.c7:IE$^\text{k}$/MCC	0.0397661	activating, gel-phase SLB	AND:IE$^\text{k}$/MCC	$10\text{ min} \leq t < 20\text{ min}$	0.147401
			activating, gel-phase SLB	5c.c7:IE$^\text{k}$/MCC	0.0470278	activating, gel-phase SLB	AND:IE$^\text{k}$/MCC	$10\text{ min} \leq t < 20\text{ min}$	0.163744
			activating, gel-phase SLB	5c.c7:IE$^\text{k}$/MCC	0.0389821	activating, gel-phase SLB	AND:IE$^\text{k}$/MCC	$10\text{ min} \leq t < 20\text{ min}$	0.12152
			activating, gel-phase SLB	5c.c7:IE$^\text{k}$/MCC	0.0418518	activating, gel-phase SLB	AND:IE$^\text{k}$/MCC	$10\text{ min} \leq t < 20\text{ min}$	0.134185
			activating, gel-phase SLB	5c.c7:IE$^\text{k}$/MCC	0.0373224	activating, gel-phase SLB	AND:IE$^\text{k}$/MCC	$10\text{ min} \leq t < 20\text{ min}$	0.161742
			activating, gel-phase SLB	5c.c7:IE$^\text{k}$/MCC	0.0429738	activating, gel-phase SLB	AND:IE$^\text{k}$/MCC	$10\text{ min} \leq t < 20\text{ min}$	0.151545
			activating, gel-phase SLB	5c.c7:IE$^\text{k}$/MCC	0.0344142	activating, gel-phase SLB	AND:IE$^\text{k}$/MCC	$10\text{ min} \leq t < 20\text{ min}$	0.1407
			activating, gel-phase SLB	5c.c7:IE$^\text{k}$/MCC	0.0401284	activating, gel-phase SLB	AND:IE$^\text{k}$/MCC	$10\text{ min} \leq t < 20\text{ min}$	0.151012
			activating, gel-phase SLB	5c.c7:IE$^\text{k}$/MCC	0.0383916	activating, gel-phase SLB	AND:IE$^\text{k}$/MCC	$10\text{ min} \leq t < 20\text{ min}$	0.134834
			activating, gel-phase SLB	5c.c7:IE$^\text{k}$/MCC	0.0394244	activating, gel-phase SLB	AND:IE$^\text{k}$/MCC	$10\text{ min} \leq t < 20\text{ min}$	0.125845
			activating, gel-phase SLB	5c.c7:IE$^\text{k}$/MCC	0.0359469	activating, gel-phase SLB	AND:IE$^\text{k}$/MCC	$10\text{ min} \leq t < 20\text{ min}$	0.154402
			activating, gel-phase SLB	5c.c7:IE$^\text{k}$/MCC	0.0351481	activating, gel-phase SLB	AND:IE$^\text{k}$/MCC	$10\text{ min} \leq t < 20\text{ min}$	0.138717
			activating, gel-phase SLB	5c.c7:IE$^\text{k}$/MCC	0.0383752	activating, gel-phase SLB	AND:IE$^\text{k}$/MCC	$10\text{ min} \leq t < 20\text{ min}$	0.146037
			activating, gel-phase SLB	5c.c7:IE$^\text{k}$/MCC	0.038854	activating, gel-phase SLB	AND:IE$^\text{k}$/MCC	$10\text{ min} \leq t < 20\text{ min}$	0.177347
			activating, gel-phase SLB	5c.c7:IE$^\text{k}$/MCC	0.044379	activating, gel-phase SLB	AND:IE$^\text{k}$/MCC	$10\text{ min} \leq t < 20\text{ min}$	0.128838
			activating, gel-phase SLB	5c.c7:IE$^\text{k}$/MCC	0.0425058	activating, gel-phase SLB	AND:IE$^\text{k}$/MCC	$10\text{ min} \leq t < 20\text{ min}$	0.158546
			activating, gel-phase SLB	5c.c7:IE$^\text{k}$/MCC	0.0449893	activating, gel-phase SLB	AND:IE$^\text{k}$/MCC	$10\text{ min} \leq t < 20\text{ min}$	0.129422
			activating, gel-phase SLB	5c.c7:IE$^\text{k}$/MCC	0.0365422	activating, gel-phase SLB	AND:IE$^\text{k}$/MCC	$10\text{ min} \leq t < 20\text{ min}$	0.148868
			activating, gel-phase SLB	5c.c7:IE$^\text{k}$/MCC	0.0366084	activating, gel-phase SLB	AND:IE$^\text{k}$/MCC	$10\text{ min} \leq t < 20\text{ min}$	0.157134
			activating, gel-phase SLB	5c.c7:IE$^\text{k}$/MCC	0.0351658	activating, gel-phase SLB	AND:IE$^\text{k}$/MCC	$10\text{ min} \leq t < 20\text{ min}$	0.148961
			activating, gel-phase SLB	5c.c7:IE$^\text{k}$/MCC	0.036656	activating, gel-phase SLB	AND:IE$^\text{k}$/MCC	$10\text{ min} \leq t < 20\text{ min}$	0.125888
			activating, gel-phase SLB	5c.c7:IE$^\text{k}$/MCC	0.0414341	activating, gel-phase SLB	AND:IE$^\text{k}$/MCC	$10\text{ min} \leq t < 20\text{ min}$	0.175879
			activating, gel-phase SLB	5c.c7:IE$^\text{k}$/MCC	0.0404773	activating, gel-phase SLB	AND:IE$^\text{k}$/MCC	$10\text{ min} \leq t < 20\text{ min}$	0.135152
			activating, gel-phase SLB	5c.c7:IE$^\text{k}$/MCC	0.031079	activating, gel-phase SLB	AND:IE$^\text{k}$/MCC	$10\text{ min} \leq t < 20\text{ min}$	0.124245
			activating, gel-phase SLB	5c.c7:IE$^\text{k}$/MCC	0.0392407	activating, gel-phase SLB	AND:IE$^\text{k}$/MCC	$10\text{ min} \leq t < 20\text{ min}$	0.143606
			activating, gel-phase SLB	5c.c7:IE$^\text{k}$/MCC	0.029991	activating, gel-phase SLB	AND:IE$^\text{k}$/MCC	$10\text{ min} \leq t < 20\text{ min}$	0.136196
			activating, gel-phase SLB	5c.c7:IE$^\text{k}$/MCC	0.0367429	activating, gel-phase SLB	AND:IE$^\text{k}$/MCC	$10\text{ min} \leq t < 20\text{ min}$	0.148927
			activating, gel-phase SLB	5c.c7:IE$^\text{k}$/MCC	0.0350618	activating, gel-phase SLB	AND:IE$^\text{k}$/MCC	$10\text{ min} \leq t < 20\text{ min}$	0.129143
			activating, gel-phase SLB	5c.c7:IE$^\text{k}$/MCC	0.0446056	activating, gel-phase SLB	AND:IE$^\text{k}$/MCC	$10\text{ min} \leq t < 20\text{ min}$	0.140281
			activating, gel-phase SLB	5c.c7:IE$^\text{k}$/MCC	0.0501692	activating, gel-phase SLB	AND:IE$^\text{k}$/MCC	$10\text{ min} \leq t < 20\text{ min}$	0.150602
			activating, gel-phase SLB	5c.c7:IE$^\text{k}$/MCC	0.0381629	activating, gel-phase SLB	AND:IE$^\text{k}$/MCC	$10\text{ min} \leq t < 20\text{ min}$	0.137403
			activating, gel-phase SLB	5c.c7:IE$^\text{k}$/MCC	0.0389978	activating, gel-phase SLB	AND:IE$^\text{k}$/MCC	$10\text{ min} \leq t < 20\text{ min}$	0.154741
			activating, gel-phase SLB	5c.c7:IE$^\text{k}$/MCC	0.0435114	activating, gel-phase SLB	AND:IE$^\text{k}$/MCC	$10\text{ min} \leq t < 20\text{ min}$	0.125551
			activating, gel-phase SLB	5c.c7:IE$^\text{k}$/MCC	0.0360084	activating, gel-phase SLB	AND:IE$^\text{k}$/MCC	$10\text{ min} \leq t < 20\text{ min}$	0.13735
			activating, gel-phase SLB	5c.c7:IE$^\text{k}$/MCC	0.0367511	activating, gel-phase SLB	AND:IE$^\text{k}$/MCC	$10\text{ min} \leq t < 20\text{ min}$	0.149089
			activating, gel-phase SLB	5c.c7:IE$^\text{k}$/MCC	0.0476495	activating, gel-phase SLB	AND:IE$^\text{k}$/MCC	$10\text{ min} \leq t < 20\text{ min}$	0.138796
			activating, gel-phase SLB	5c.c7:IE$^\text{k}$/MCC	0.0305266	activating, gel-phase SLB	AND:IE$^\text{k}$/MCC	$10\text{ min} \leq t < 20\text{ min}$	0.145444
			activating, gel-phase SLB	5c.c7:IE$^\text{k}$/MCC	0.0357057	activating, gel-phase SLB	AND:IE$^\text{k}$/MCC	$10\text{ min} \leq t < 20\text{ min}$	0.153795
			activating, gel-phase SLB	5c.c7:IE$^\text{k}$/MCC	0.0475056	activating, gel-phase SLB	AND:IE$^\text{k}$/MCC	$10\text{ min} \leq t < 20\text{ min}$	0.14951
			activating, gel-phase SLB	5c.c7:IE$^\text{k}$/MCC	0.0395583	activating, gel-phase SLB	AND:IE$^\text{k}$/MCC	$10\text{ min} \leq t < 20\text{ min}$	0.155894
			activating, gel-phase SLB	5c.c7:IE$^\text{k}$/MCC	0.0374112	activating, gel-phase SLB	AND:IE$^\text{k}$/MCC	$10\text{ min} \leq t < 20\text{ min}$	0.138539
			activating, gel-phase SLB	5c.c7:IE$^\text{k}$/MCC	0.0344901	activating, gel-phase SLB	AND:IE$^\text{k}$/MCC	$10\text{ min} \leq t < 20\text{ min}$	0.124148
			activating, gel-phase SLB	5c.c7:IE$^\text{k}$/MCC	0.0398481	activating, gel-phase SLB	AND:IE$^\text{k}$/MCC	$10\text{ min} \leq t < 20\text{ min}$	0.163181
			activating, gel-phase SLB	5c.c7:IE$^\text{k}$/MCC	0.0341075	activating, gel-phase SLB	AND:IE$^\text{k}$/MCC	$10\text{ min} \leq t < 20\text{ min}$	0.178756
			activating, gel-phase SLB	5c.c7:IE$^\text{k}$/MCC	0.0337003	activating, gel-phase SLB	AND:IE$^\text{k}$/MCC	$10\text{ min} \leq t < 20\text{ min}$	0.14449
			activating, gel-phase SLB	5c.c7:IE$^\text{k}$/MCC	0.0438658	activating, gel-phase SLB	AND:IE$^\text{k}$/MCC	$10\text{ min} \leq t < 20\text{ min}$	0.177371
			activating, gel-phase SLB	5c.c7:IE$^\text{k}$/MCC	0.0390279	activating, gel-phase SLB	AND:IE$^\text{k}$/MCC	$10\text{ min} \leq t < 20\text{ min}$	0.148256
			activating, gel-phase SLB	5c.c7:IE$^\text{k}$/MCC	0.0314185	activating, gel-phase SLB	AND:IE$^\text{k}$/MCC	$10\text{ min} \leq t < 20\text{ min}$	0.137334
			activating, gel-phase SLB	5c.c7:IE$^\text{k}$/MCC	0.0377611	activating, gel-phase SLB	AND:IE$^\text{k}$/MCC	$10\text{ min} \leq t < 20\text{ min}$	0.139537
			activating, gel-phase SLB	5c.c7:IE$^\text{k}$/MCC	0.0426019	activating, gel-phase SLB	AND:IE$^\text{k}$/MCC	$10\text{ min} \leq t < 20\text{ min}$	0.158887
			activating, gel-phase SLB	5c.c7:IE$^\text{k}$/MCC	0.0394528	activating, gel-phase SLB	AND:IE$^\text{k}$/MCC	$10\text{ min} \leq t < 20\text{ min}$	0.129804
			activating, gel-phase SLB	5c.c7:IE$^\text{k}$/MCC	0.047451	activating, gel-phase SLB	AND:IE$^\text{k}$/MCC	$10\text{ min} \leq t < 20\text{ min}$	0.169941
			activating, gel-phase SLB	5c.c7:IE$^\text{k}$/MCC	0.0358781	activating, gel-phase SLB	AND:IE$^\text{k}$/MCC	$10\text{ min} \leq t < 20\text{ min}$	0.141017
			activating, gel-phase SLB	5c.c7:IE$^\text{k}$/MCC	0.0384743	activating, gel-phase SLB	AND:IE$^\text{k}$/MCC	$10\text{ min} \leq t < 20\text{ min}$	0.16172
			activating, gel-phase SLB	5c.c7:IE$^\text{k}$/MCC	0.0390542	activating, gel-phase SLB	AND:IE$^\text{k}$/MCC	$10\text{ min} \leq t < 20\text{ min}$	0.169081
			activating, gel-phase SLB	5c.c7:IE$^\text{k}$/MCC	0.0293111	activating, gel-phase SLB	AND:IE$^\text{k}$/MCC	$10\text{ min} \leq t < 20\text{ min}$	0.136044
			activating, gel-phase SLB	5c.c7:IE$^\text{k}$/MCC	0.0373368	activating, gel-phase SLB	AND:IE$^\text{k}$/MCC	$10\text{ min} \leq t < 20\text{ min}$	0.146072
			activating, gel-phase SLB	5c.c7:IE$^\text{k}$/MCC	0.0419812	activating, gel-phase SLB	AND:IE$^\text{k}$/MCC	$10\text{ min} \leq t < 20\text{ min}$	0.164459
			activating, gel-phase SLB	5c.c7:IE$^\text{k}$/MCC	0.0387977	activating, gel-phase SLB	AND:IE$^\text{k}$/MCC	$10\text{ min} \leq t < 20\text{ min}$	0.165293
			activating, gel-phase SLB	5c.c7:IE$^\text{k}$/MCC	0.0333716	activating, gel-phase SLB	AND:IE$^\text{k}$/MCC	$10\text{ min} \leq t < 20\text{ min}$	0.171318
			activating, gel-phase SLB	5c.c7:IE$^\text{k}$/MCC	0.0462826	activating, gel-phase SLB	AND:IE$^\text{k}$/MCC	$10\text{ min} \leq t < 20\text{ min}$	0.164519
			activating, gel-phase SLB	5c.c7:IE$^\text{k}$/MCC	0.0428661	activating, gel-phase SLB	AND:IE$^\text{k}$/MCC	$10\text{ min} \leq t < 20\text{ min}$	0.164254
			activating, gel-phase SLB	5c.c7:IE$^\text{k}$/MCC	0.0391413	activating, gel-phase SLB	AND:IE$^\text{k}$/MCC	$10\text{ min} \leq t < 20\text{ min}$	0.152531
			activating, gel-phase SLB	5c.c7:IE$^\text{k}$/MCC	0.0362511	activating, gel-phase SLB	AND:IE$^\text{k}$/MCC	$10\text{ min} \leq t < 20\text{ min}$	0.160307
			activating, gel-phase SLB	5c.c7:IE$^\text{k}$/MCC	0.0428681	activating, gel-phase SLB	AND:IE$^\text{k}$/MCC	$10\text{ min} \leq t < 20\text{ min}$	0.154022
			activating, gel-phase SLB	5c.c7:IE$^\text{k}$/MCC	0.0322728	activating, gel-phase SLB	AND:IE$^\text{k}$/MCC	$10\text{ min} \leq t < 20\text{ min}$	0.161831
			activating, gel-phase SLB	5c.c7:IE$^\text{k}$/MCC	0.033992	activating, gel-phase SLB	AND:IE$^\text{k}$/MCC	$10\text{ min} \leq t < 20\text{ min}$	0.157917
			activating, gel-phase SLB	5c.c7:IE$^\text{k}$/MCC	0.0314698	activating, gel-phase SLB	AND:IE$^\text{k}$/MCC	$10\text{ min} \leq t < 20\text{ min}$	0.140337
			activating, gel-phase SLB	5c.c7:IE$^\text{k}$/MCC	0.0377978	activating, gel-phase SLB	AND:IE$^\text{k}$/MCC	$10\text{ min} \leq t < 20\text{ min}$	0.145843
			activating, gel-phase SLB	5c.c7:IE$^\text{k}$/MCC	0.0461309	activating, gel-phase SLB	AND:IE$^\text{k}$/MCC	$10\text{ min} \leq t < 20\text{ min}$	0.16833
			activating, gel-phase SLB	5c.c7:IE$^\text{k}$/MCC	0.0367215	activating, gel-phase SLB	AND:IE$^\text{k}$/MCC	$10\text{ min} \leq t < 20\text{ min}$	0.127783
			activating, gel-phase SLB	5c.c7:IE$^\text{k}$/MCC	0.0377162	activating, gel-phase SLB	AND:IE$^\text{k}$/MCC	$10\text{ min} \leq t < 20\text{ min}$	0.175692
			activating, gel-phase SLB	5c.c7:IE$^\text{k}$/MCC	0.0381753	activating, gel-phase SLB	AND:IE$^\text{k}$/MCC	$10\text{ min} \leq t < 20\text{ min}$	0.149274
			activating, gel-phase SLB	5c.c7:IE$^\text{k}$/MCC	0.0375613	activating, gel-phase SLB	AND:IE$^\text{k}$/MCC	$10\text{ min} \leq t < 20\text{ min}$	0.161972
			activating, gel-phase SLB	5c.c7:IE$^\text{k}$/MCC	0.0426783	activating, gel-phase SLB	AND:IE$^\text{k}$/MCC	$10\text{ min} \leq t < 20\text{ min}$	0.151466
			activating, gel-phase SLB	5c.c7:IE$^\text{k}$/MCC	0.0298276	activating, gel-phase SLB	AND:IE$^\text{k}$/MCC	$10\text{ min} \leq t < 20\text{ min}$	0.152488
			activating, gel-phase SLB	5c.c7:IE$^\text{k}$/MCC	0.0357027	activating, gel-phase SLB	AND:IE$^\text{k}$/MCC	$10\text{ min} \leq t < 20\text{ min}$	0.14278
			activating, gel-phase SLB	5c.c7:IE$^\text{k}$/MCC	0.0412148	activating, gel-phase SLB	AND:IE$^\text{k}$/MCC	$10\text{ min} \leq t < 20\text{ min}$	0.163667
			activating, gel-phase SLB	5c.c7:IE$^\text{k}$/MCC	0.0447727	activating, gel-phase SLB	AND:IE$^\text{k}$/MCC	$10\text{ min} \leq t < 20\text{ min}$	0.146496
			activating, gel-phase SLB	5c.c7:IE$^\text{k}$/MCC	0.0414005	activating, gel-phase SLB	AND:IE$^\text{k}$/MCC	$10\text{ min} \leq t < 20\text{ min}$	0.142543
			activating, gel-phase SLB	5c.c7:IE$^\text{k}$/MCC	0.035815	activating, gel-phase SLB	AND:IE$^\text{k}$/MCC	$10\text{ min} \leq t < 20\text{ min}$	0.150127
			activating, gel-phase SLB	5c.c7:IE$^\text{k}$/MCC	0.0347082	activating, gel-phase SLB	AND:IE$^\text{k}$/MCC	$10\text{ min} \leq t < 20\text{ min}$	0.170775
			activating, gel-phase SLB	5c.c7:IE$^\text{k}$/MCC	0.0349417	activating, gel-phase SLB	AND:IE$^\text{k}$/MCC	$10\text{ min} \leq t < 20\text{ min}$	0.138511
			activating, gel-phase SLB	5c.c7:IE$^\text{k}$/MCC	0.0420354	activating, gel-phase SLB	AND:IE$^\text{k}$/MCC	$10\text{ min} \leq t < 20\text{ min}$	0.161898
			activating, gel-phase SLB	5c.c7:IE$^\text{k}$/MCC	0.0409812	activating, gel-phase SLB	AND:IE$^\text{k}$/MCC	$10\text{ min} \leq t < 20\text{ min}$	0.160093
			activating, gel-phase SLB	5c.c7:IE$^\text{k}$/MCC	0.0387432	activating, gel-phase SLB	AND:IE$^\text{k}$/MCC	$10\text{ min} \leq t < 20\text{ min}$	0.149874
			activating, gel-phase SLB	5c.c7:IE$^\text{k}$/MCC	0.0391112	activating, gel-phase SLB	AND:IE$^\text{k}$/MCC	$10\text{ min} \leq t < 20\text{ min}$	0.12886
			activating, gel-phase SLB	5c.c7:IE$^\text{k}$/MCC	0.0349097	activating, gel-phase SLB	AND:IE$^\text{k}$/MCC	$10\text{ min} \leq t < 20\text{ min}$	0.154677
			activating, gel-phase SLB	5c.c7:IE$^\text{k}$/MCC	0.0427562	activating, gel-phase SLB	AND:IE$^\text{k}$/MCC	$10\text{ min} \leq t < 20\text{ min}$	0.164614
			activating, gel-phase SLB	5c.c7:IE$^\text{k}$/MCC	0.0398151	activating, gel-phase SLB	AND:IE$^\text{k}$/MCC	$10\text{ min} \leq t < 20\text{ min}$	0.139077
			activating, gel-phase SLB	5c.c7:IE$^\text{k}$/MCC	0.0405489	activating, gel-phase SLB	AND:IE$^\text{k}$/MCC	$10\text{ min} \leq t < 20\text{ min}$	0.128427
			activating, gel-phase SLB	5c.c7:IE$^\text{k}$/MCC	0.0430119	activating, gel-phase SLB	AND:IE$^\text{k}$/MCC	$10\text{ min} \leq t < 20\text{ min}$	0.155175
			activating, gel-phase SLB	5c.c7:IE$^\text{k}$/MCC	0.0365371	activating, gel-phase SLB	AND:IE$^\text{k}$/MCC	$10\text{ min} \leq t < 20\text{ min}$	0.145685
			activating, gel-phase SLB	5c.c7:IE$^\text{k}$/MCC	0.0363279	activating, gel-phase SLB	AND:IE$^\text{k}$/MCC	$10\text{ min} \leq t < 20\text{ min}$	0.144129
			activating, gel-phase SLB	5c.c7:IE$^\text{k}$/MCC	0.0387486	activating, gel-phase SLB	AND:IE$^\text{k}$/MCC	$10\text{ min} \leq t < 20\text{ min}$	0.12659
			activating, gel-phase SLB	5c.c7:IE$^\text{k}$/MCC	0.0424034	activating, gel-phase SLB	AND:IE$^\text{k}$/MCC	$10\text{ min} \leq t < 20\text{ min}$	0.123887
			activating, gel-phase SLB	5c.c7:IE$^\text{k}$/MCC	0.0322501	activating, gel-phase SLB	AND:IE$^\text{k}$/MCC	$10\text{ min} \leq t < 20\text{ min}$	0.131416
			activating, gel-phase SLB	5c.c7:IE$^\text{k}$/MCC	0.0423853	activating, gel-phase SLB	AND:IE$^\text{k}$/MCC	$10\text{ min} \leq t < 20\text{ min}$	0.145881
			activating, gel-phase SLB	5c.c7:IE$^\text{k}$/MCC	0.0327351	activating, gel-phase SLB	AND:IE$^\text{k}$/MCC	$10\text{ min} \leq t < 20\text{ min}$	0.139856
			activating, gel-phase SLB	5c.c7:IE$^\text{k}$/MCC	0.0354506	activating, gel-phase SLB	AND:IE$^\text{k}$/MCC	$10\text{ min} \leq t < 20\text{ min}$	0.128563
			activating, gel-phase SLB	5c.c7:IE$^\text{k}$/MCC	0.0393374	activating, gel-phase SLB	AND:IE$^\text{k}$/MCC	$10\text{ min} \leq t < 20\text{ min}$	0.161921
			activating, gel-phase SLB	5c.c7:IE$^\text{k}$/MCC	0.0467778	activating, gel-phase SLB	AND:IE$^\text{k}$/MCC	$10\text{ min} \leq t < 20\text{ min}$	0.166636
			activating, gel-phase SLB	5c.c7:IE$^\text{k}$/MCC	0.0455368	activating, gel-phase SLB	AND:IE$^\text{k}$/MCC	$10\text{ min} \leq t < 20\text{ min}$	0.163259
			activating, gel-phase SLB	5c.c7:IE$^\text{k}$/MCC	0.0311655	activating, gel-phase SLB	AND:IE$^\text{k}$/MCC	$10\text{ min} \leq t < 20\text{ min}$	0.141404
			activating, gel-phase SLB	5c.c7:IE$^\text{k}$/MCC	0.0443961	activating, gel-phase SLB	AND:IE$^\text{k}$/MCC	$10\text{ min} \leq t < 20\text{ min}$	0.128197
			activating, gel-phase SLB	5c.c7:IE$^\text{k}$/MCC	0.0375414	activating, gel-phase SLB	AND:IE$^\text{k}$/MCC	$10\text{ min} \leq t < 20\text{ min}$	0.122376
			activating, gel-phase SLB	5c.c7:IE$^\text{k}$/MCC	0.0394367	activating, gel-phase SLB	AND:IE$^\text{k}$/MCC	$10\text{ min} \leq t < 20\text{ min}$	0.165402
			activating, gel-phase SLB	5c.c7:IE$^\text{k}$/MCC	0.0391423	activating, gel-phase SLB	AND:IE$^\text{k}$/MCC	$10\text{ min} \leq t < 20\text{ min}$	0.145555
			activating, gel-phase SLB	5c.c7:IE$^\text{k}$/MCC	0.0368736	activating, gel-phase SLB	AND:IE$^\text{k}$/MCC	$10\text{ min} \leq t < 20\text{ min}$	0.139236
			activating, gel-phase SLB	5c.c7:IE$^\text{k}$/MCC	0.0401045	activating, gel-phase SLB	AND:IE$^\text{k}$/MCC	$10\text{ min} \leq t < 20\text{ min}$	0.160619
			activating, gel-phase SLB	5c.c7:IE$^\text{k}$/MCC	0.0367782	activating, gel-phase SLB	AND:IE$^\text{k}$/MCC	$10\text{ min} \leq t < 20\text{ min}$	0.158265
			activating, gel-phase SLB	5c.c7:IE$^\text{k}$/MCC	0.0327653	activating, gel-phase SLB	AND:IE$^\text{k}$/MCC	$10\text{ min} \leq t < 20\text{ min}$	0.16062
			activating, gel-phase SLB	5c.c7:IE$^\text{k}$/MCC	0.0294539	activating, gel-phase SLB	AND:IE$^\text{k}$/MCC	$10\text{ min} \leq t < 20\text{ min}$	0.168341
			activating, gel-phase SLB	5c.c7:IE$^\text{k}$/MCC	0.0422546	activating, gel-phase SLB	AND:IE$^\text{k}$/MCC	$10\text{ min} \leq t < 20\text{ min}$	0.137413
			activating, gel-phase SLB	5c.c7:IE$^\text{k}$/MCC	0.040507	activating, gel-phase SLB	AND:IE$^\text{k}$/MCC	$10\text{ min} \leq t < 20\text{ min}$	0.157972
			activating, gel-phase SLB	5c.c7:IE$^\text{k}$/MCC	0.0419143	activating, gel-phase SLB	AND:IE$^\text{k}$/MCC	$10\text{ min} \leq t < 20\text{ min}$	0.141331
			activating, gel-phase SLB	5c.c7:IE$^\text{k}$/MCC	0.0423493	activating, gel-phase SLB	AND:IE$^\text{k}$/MCC	$10\text{ min} \leq t < 20\text{ min}$	0.15852
			activating, gel-phase SLB	5c.c7:IE$^\text{k}$/MCC	0.0420555	activating, gel-phase SLB	AND:IE$^\text{k}$/MCC	$10\text{ min} \leq t < 20\text{ min}$	0.131589
			activating, gel-phase SLB	5c.c7:IE$^\text{k}$/MCC	0.0358357	activating, gel-phase SLB	AND:IE$^\text{k}$/MCC	$10\text{ min} \leq t < 20\text{ min}$	0.125871
			activating, gel-phase SLB	5c.c7:IE$^\text{k}$/MCC	0.0404499	activating, gel-phase SLB	AND:IE$^\text{k}$/MCC	$10\text{ min} \leq t < 20\text{ min}$	0.173402
			activating, gel-phase SLB	5c.c7:IE$^\text{k}$/MCC	0.0409361	activating, gel-phase SLB	AND:IE$^\text{k}$/MCC	$10\text{ min} \leq t < 20\text{ min}$	0.150048
			activating, gel-phase SLB	5c.c7:IE$^\text{k}$/MCC	0.0453449	activating, gel-phase SLB	AND:IE$^\text{k}$/MCC	$10\text{ min} \leq t < 20\text{ min}$	0.145214
			activating, gel-phase SLB	5c.c7:IE$^\text{k}$/MCC	0.0469795	activating, gel-phase SLB	AND:IE$^\text{k}$/MCC	$10\text{ min} \leq t < 20\text{ min}$	0.134213
			activating, gel-phase SLB	5c.c7:IE$^\text{k}$/MCC	0.0347732	activating, gel-phase SLB	AND:IE$^\text{k}$/MCC	$10\text{ min} \leq t < 20\text{ min}$	0.158238
			activating, gel-phase SLB	5c.c7:IE$^\text{k}$/MCC	0.0414433	activating, gel-phase SLB	AND:IE$^\text{k}$/MCC	$10\text{ min} \leq t < 20\text{ min}$	0.142913
			activating, gel-phase SLB	5c.c7:IE$^\text{k}$/MCC	0.0489415	activating, gel-phase SLB	AND:IE$^\text{k}$/MCC	$10\text{ min} \leq t < 20\text{ min}$	0.138584
			activating, gel-phase SLB	5c.c7:IE$^\text{k}$/MCC	0.0411543	activating, gel-phase SLB	AND:IE$^\text{k}$/MCC	$10\text{ min} \leq t < 20\text{ min}$	0.129751
			activating, gel-phase SLB	5c.c7:IE$^\text{k}$/MCC	0.0373879	activating, gel-phase SLB	AND:IE$^\text{k}$/MCC	$10\text{ min} \leq t < 20\text{ min}$	0.158675
			activating, gel-phase SLB	5c.c7:IE$^\text{k}$/MCC	0.0371216	activating, gel-phase SLB	AND:IE$^\text{k}$/MCC	$10\text{ min} \leq t < 20\text{ min}$	0.141796
			activating, gel-phase SLB	5c.c7:IE$^\text{k}$/MCC	0.0422693	activating, gel-phase SLB	AND:IE$^\text{k}$/MCC	$10\text{ min} \leq t < 20\text{ min}$	0.133526
			activating, gel-phase SLB	5c.c7:IE$^\text{k}$/MCC	0.0376392	activating, gel-phase SLB	AND:IE$^\text{k}$/MCC	$10\text{ min} \leq t < 20\text{ min}$	0.181683
			activating, gel-phase SLB	5c.c7:IE$^\text{k}$/MCC	0.0405981	activating, gel-phase SLB	AND:IE$^\text{k}$/MCC	$10\text{ min} \leq t < 20\text{ min}$	0.175304
			activating, gel-phase SLB	5c.c7:IE$^\text{k}$/MCC	0.040098	activating, gel-phase SLB	AND:IE$^\text{k}$/MCC	$10\text{ min} \leq t < 20\text{ min}$	0.132188
			activating, gel-phase SLB	5c.c7:IE$^\text{k}$/MCC	0.0426153	activating, gel-phase SLB	AND:IE$^\text{k}$/MCC	$10\text{ min} \leq t < 20\text{ min}$	0.162865
			activating, gel-phase SLB	5c.c7:IE$^\text{k}$/MCC	0.0384793	activating, gel-phase SLB	AND:IE$^\text{k}$/MCC	$10\text{ min} \leq t < 20\text{ min}$	0.154803
			activating, gel-phase SLB	5c.c7:IE$^\text{k}$/MCC	0.0281853	activating, gel-phase SLB	AND:IE$^\text{k}$/MCC	$10\text{ min} \leq t < 20\text{ min}$	0.146008
			activating, gel-phase SLB	5c.c7:IE$^\text{k}$/MCC	0.0418945	activating, gel-phase SLB	AND:IE$^\text{k}$/MCC	$10\text{ min} \leq t < 20\text{ min}$	0.147358
			activating, gel-phase SLB	5c.c7:IE$^\text{k}$/MCC	0.0432369	activating, gel-phase SLB	AND:IE$^\text{k}$/MCC	$10\text{ min} \leq t < 20\text{ min}$	0.127125
			activating, gel-phase SLB	5c.c7:IE$^\text{k}$/MCC	0.0298152	activating, gel-phase SLB	AND:IE$^\text{k}$/MCC	$10\text{ min} \leq t < 20\text{ min}$	0.156025
			activating, gel-phase SLB	5c.c7:IE$^\text{k}$/MCC	0.0347565	activating, gel-phase SLB	AND:IE$^\text{k}$/MCC	$10\text{ min} \leq t < 20\text{ min}$	0.162087
			activating, gel-phase SLB	5c.c7:IE$^\text{k}$/MCC	0.0386529	activating, gel-phase SLB	AND:IE$^\text{k}$/MCC	$10\text{ min} \leq t < 20\text{ min}$	0.163279
			activating, gel-phase SLB	5c.c7:IE$^\text{k}$/MCC	0.0416056	activating, gel-phase SLB	AND:IE$^\text{k}$/MCC	$10\text{ min} \leq t < 20\text{ min}$	0.137843
			activating, gel-phase SLB	5c.c7:IE$^\text{k}$/MCC	0.0443274	activating, gel-phase SLB	AND:IE$^\text{k}$/MCC	$10\text{ min} \leq t < 20\text{ min}$	0.130267
			activating, gel-phase SLB	5c.c7:IE$^\text{k}$/MCC	0.0434257	activating, gel-phase SLB	AND:IE$^\text{k}$/MCC	$10\text{ min} \leq t < 20\text{ min}$	0.159664
			activating, gel-phase SLB	5c.c7:IE$^\text{k}$/MCC	0.0494042	activating, gel-phase SLB	AND:IE$^\text{k}$/MCC	$10\text{ min} \leq t < 20\text{ min}$	0.144603
			activating, gel-phase SLB	5c.c7:IE$^\text{k}$/MCC	0.0468858	activating, gel-phase SLB	AND:IE$^\text{k}$/MCC	$10\text{ min} \leq t < 20\text{ min}$	0.156184
			activating, gel-phase SLB	5c.c7:IE$^\text{k}$/MCC	0.035661	activating, gel-phase SLB	AND:IE$^\text{k}$/MCC	$10\text{ min} \leq t < 20\text{ min}$	0.148595
			activating, gel-phase SLB	5c.c7:IE$^\text{k}$/MCC	0.0205013	activating, gel-phase SLB	AND:IE$^\text{k}$/MCC	$10\text{ min} \leq t < 20\text{ min}$	0.14894
			activating, gel-phase SLB	5c.c7:IE$^\text{k}$/MCC	0.0396802	activating, gel-phase SLB	AND:IE$^\text{k}$/MCC	$10\text{ min} \leq t < 20\text{ min}$	0.158593
			activating, gel-phase SLB	5c.c7:IE$^\text{k}$/MCC	0.0324551	activating, gel-phase SLB	AND:IE$^\text{k}$/MCC	$10\text{ min} \leq t < 20\text{ min}$	0.166887
			activating, gel-phase SLB	5c.c7:IE$^\text{k}$/MCC	0.0469681	activating, gel-phase SLB	AND:IE$^\text{k}$/MCC	$10\text{ min} \leq t < 20\text{ min}$	0.128471
			activating, gel-phase SLB	5c.c7:IE$^\text{k}$/MCC	0.0418757	activating, gel-phase SLB	AND:IE$^\text{k}$/MCC	$10\text{ min} \leq t < 20\text{ min}$	0.115871
			activating, gel-phase SLB	5c.c7:IE$^\text{k}$/MCC	0.0423484	activating, gel-phase SLB	AND:IE$^\text{k}$/MCC	$10\text{ min} \leq t < 20\text{ min}$	0.147876
			activating, gel-phase SLB	5c.c7:IE$^\text{k}$/MCC	0.0408692	activating, gel-phase SLB	AND:IE$^\text{k}$/MCC	$10\text{ min} \leq t < 20\text{ min}$	0.128452
			activating, gel-phase SLB	5c.c7:IE$^\text{k}$/MCC	0.0347387	activating, gel-phase SLB	AND:IE$^\text{k}$/MCC	$10\text{ min} \leq t < 20\text{ min}$	0.154317
			activating, gel-phase SLB	5c.c7:IE$^\text{k}$/MCC	0.0334379	activating, gel-phase SLB	AND:IE$^\text{k}$/MCC	$10\text{ min} \leq t < 20\text{ min}$	0.180272
			activating, gel-phase SLB	5c.c7:IE$^\text{k}$/MCC	0.0338493	activating, gel-phase SLB	AND:IE$^\text{k}$/MCC	$10\text{ min} \leq t < 20\text{ min}$	0.150658
			activating, gel-phase SLB	5c.c7:IE$^\text{k}$/MCC	0.0417172	activating, gel-phase SLB	AND:IE$^\text{k}$/MCC	$10\text{ min} \leq t < 20\text{ min}$	0.142802
			activating, gel-phase SLB	5c.c7:IE$^\text{k}$/MCC	0.0335505	activating, gel-phase SLB	AND:IE$^\text{k}$/MCC	$10\text{ min} \leq t < 20\text{ min}$	0.133767
			activating, gel-phase SLB	5c.c7:IE$^\text{k}$/MCC	0.0456832	activating, gel-phase SLB	AND:IE$^\text{k}$/MCC	$10\text{ min} \leq t < 20\text{ min}$	0.137908
			activating, gel-phase SLB	5c.c7:IE$^\text{k}$/MCC	0.0372334	activating, gel-phase SLB	AND:IE$^\text{k}$/MCC	$10\text{ min} \leq t < 20\text{ min}$	0.144481
			activating, gel-phase SLB	5c.c7:IE$^\text{k}$/MCC	0.0498166	activating, gel-phase SLB	AND:IE$^\text{k}$/MCC	$10\text{ min} \leq t < 20\text{ min}$	0.128849
			activating, gel-phase SLB	5c.c7:IE$^\text{k}$/MCC	0.0361394	activating, gel-phase SLB	AND:IE$^\text{k}$/MCC	$10\text{ min} \leq t < 20\text{ min}$	0.147975
			activating, gel-phase SLB	5c.c7:IE$^\text{k}$/MCC	0.0449038	activating, gel-phase SLB	AND:IE$^\text{k}$/MCC	$10\text{ min} \leq t < 20\text{ min}$	0.181806
			activating, gel-phase SLB	5c.c7:IE$^\text{k}$/MCC	0.0422495	activating, gel-phase SLB	AND:IE$^\text{k}$/MCC	$10\text{ min} \leq t < 20\text{ min}$	0.156341
			activating, gel-phase SLB	5c.c7:IE$^\text{k}$/MCC	0.0420301	activating, gel-phase SLB	AND:IE$^\text{k}$/MCC	$10\text{ min} \leq t < 20\text{ min}$	0.158299
			activating, gel-phase SLB	5c.c7:IE$^\text{k}$/MCC	0.0437421	activating, gel-phase SLB	AND:IE$^\text{k}$/MCC	$10\text{ min} \leq t < 20\text{ min}$	0.170723
			activating, gel-phase SLB	5c.c7:IE$^\text{k}$/MCC	0.0405981	activating, gel-phase SLB	AND:IE$^\text{k}$/MCC	$10\text{ min} \leq t < 20\text{ min}$	0.140875
			activating, gel-phase SLB	5c.c7:IE$^\text{k}$/MCC	0.0322091	activating, gel-phase SLB	AND:IE$^\text{k}$/MCC	$10\text{ min} \leq t < 20\text{ min}$	0.161259
			activating, gel-phase SLB	5c.c7:IE$^\text{k}$/MCC	0.0290698	activating, gel-phase SLB	AND:IE$^\text{k}$/MCC	$10\text{ min} \leq t < 20\text{ min}$	0.193066
			activating, gel-phase SLB	5c.c7:IE$^\text{k}$/MCC	0.0393891	activating, gel-phase SLB	AND:IE$^\text{k}$/MCC	$10\text{ min} \leq t < 20\text{ min}$	0.139161
			activating, gel-phase SLB	5c.c7:IE$^\text{k}$/MCC	0.0403661	activating, gel-phase SLB	AND:IE$^\text{k}$/MCC	$10\text{ min} \leq t < 20\text{ min}$	0.126131
			activating, gel-phase SLB	5c.c7:IE$^\text{k}$/MCC	0.0416512	activating, gel-phase SLB	AND:IE$^\text{k}$/MCC	$10\text{ min} \leq t < 20\text{ min}$	0.12658
			activating, gel-phase SLB	5c.c7:IE$^\text{k}$/MCC	0.0368842	activating, gel-phase SLB	AND:IE$^\text{k}$/MCC	$10\text{ min} \leq t < 20\text{ min}$	0.127778
			activating, gel-phase SLB	5c.c7:IE$^\text{k}$/MCC	0.0453186	activating, gel-phase SLB	AND:IE$^\text{k}$/MCC	$10\text{ min} \leq t < 20\text{ min}$	0.164687
			activating, gel-phase SLB	5c.c7:IE$^\text{k}$/MCC	0.0390003	activating, gel-phase SLB	AND:IE$^\text{k}$/MCC	$10\text{ min} \leq t < 20\text{ min}$	0.145944
			activating, gel-phase SLB	5c.c7:IE$^\text{k}$/MCC	0.0392482	activating, gel-phase SLB	AND:IE$^\text{k}$/MCC	$10\text{ min} \leq t < 20\text{ min}$	0.150456
			activating, gel-phase SLB	5c.c7:IE$^\text{k}$/MCC	0.0378438	activating, gel-phase SLB	AND:IE$^\text{k}$/MCC	$10\text{ min} \leq t < 20\text{ min}$	0.143734
			activating, gel-phase SLB	5c.c7:IE$^\text{k}$/MCC	0.0403769	activating, gel-phase SLB	AND:IE$^\text{k}$/MCC	$10\text{ min} \leq t < 20\text{ min}$	0.135458
			activating, gel-phase SLB	5c.c7:IE$^\text{k}$/MCC	0.045973	activating, gel-phase SLB	AND:IE$^\text{k}$/MCC	$10\text{ min} \leq t < 20\text{ min}$	0.166363
			activating, gel-phase SLB	5c.c7:IE$^\text{k}$/MCC	0.0399346	activating, gel-phase SLB	AND:IE$^\text{k}$/MCC	$10\text{ min} \leq t < 20\text{ min}$	0.148572
			activating, gel-phase SLB	5c.c7:IE$^\text{k}$/MCC	0.0388499	activating, gel-phase SLB	AND:IE$^\text{k}$/MCC	$10\text{ min} \leq t < 20\text{ min}$	0.146239
			activating, gel-phase SLB	5c.c7:IE$^\text{k}$/MCC	0.0443779	activating, gel-phase SLB	AND:IE$^\text{k}$/MCC	$10\text{ min} \leq t < 20\text{ min}$	0.149765
			activating, gel-phase SLB	5c.c7:IE$^\text{k}$/MCC	0.0327784	activating, gel-phase SLB	AND:IE$^\text{k}$/MCC	$10\text{ min} \leq t < 20\text{ min}$	0.120804
			activating, gel-phase SLB	5c.c7:IE$^\text{k}$/MCC	0.0339653	activating, gel-phase SLB	AND:IE$^\text{k}$/MCC	$10\text{ min} \leq t < 20\text{ min}$	0.122683
			activating, gel-phase SLB	5c.c7:IE$^\text{k}$/MCC	0.0400936	activating, gel-phase SLB	AND:IE$^\text{k}$/MCC	$10\text{ min} \leq t < 20\text{ min}$	0.148842
			activating, gel-phase SLB	5c.c7:IE$^\text{k}$/MCC	0.042949	activating, gel-phase SLB	AND:IE$^\text{k}$/MCC	$10\text{ min} \leq t < 20\text{ min}$	0.138728
			activating, gel-phase SLB	5c.c7:IE$^\text{k}$/MCC	0.0452948	activating, gel-phase SLB	AND:IE$^\text{k}$/MCC	$10\text{ min} \leq t < 20\text{ min}$	0.121368
			activating, gel-phase SLB	5c.c7:IE$^\text{k}$/MCC	0.0417429	activating, gel-phase SLB	AND:IE$^\text{k}$/MCC	$10\text{ min} \leq t < 20\text{ min}$	0.151323
			activating, gel-phase SLB	5c.c7:IE$^\text{k}$/MCC	0.0441599	activating, gel-phase SLB	AND:IE$^\text{k}$/MCC	$10\text{ min} \leq t < 20\text{ min}$	0.172781
			activating, gel-phase SLB	5c.c7:IE$^\text{k}$/MCC	0.0246299	activating, gel-phase SLB	AND:IE$^\text{k}$/MCC	$10\text{ min} \leq t < 20\text{ min}$	0.179591
			activating, gel-phase SLB	5c.c7:IE$^\text{k}$/MCC	0.0383274	activating, gel-phase SLB	AND:IE$^\text{k}$/MCC	$10\text{ min} \leq t < 20\text{ min}$	0.136086
			activating, gel-phase SLB	5c.c7:IE$^\text{k}$/MCC	0.0413922	activating, gel-phase SLB	AND:IE$^\text{k}$/MCC	$10\text{ min} \leq t < 20\text{ min}$	0.159216
			activating, gel-phase SLB	5c.c7:IE$^\text{k}$/MCC	0.0361536	activating, gel-phase SLB	AND:IE$^\text{k}$/MCC	$10\text{ min} \leq t < 20\text{ min}$	0.146152
			activating, gel-phase SLB	5c.c7:IE$^\text{k}$/MCC	0.0323655	activating, gel-phase SLB	AND:IE$^\text{k}$/MCC	$10\text{ min} \leq t < 20\text{ min}$	0.111673
			activating, gel-phase SLB	5c.c7:IE$^\text{k}$/MCC	0.0413679	activating, gel-phase SLB	AND:IE$^\text{k}$/MCC	$10\text{ min} \leq t < 20\text{ min}$	0.131521
			activating, gel-phase SLB	5c.c7:IE$^\text{k}$/MCC	0.0335607	activating, gel-phase SLB	AND:IE$^\text{k}$/MCC	$10\text{ min} \leq t < 20\text{ min}$	0.127196
			activating, gel-phase SLB	5c.c7:IE$^\text{k}$/MCC	0.0482054	activating, gel-phase SLB	AND:IE$^\text{k}$/MCC	$10\text{ min} \leq t < 20\text{ min}$	0.126305
			activating, gel-phase SLB	5c.c7:IE$^\text{k}$/MCC	0.038274	activating, gel-phase SLB	AND:IE$^\text{k}$/MCC	$10\text{ min} \leq t < 20\text{ min}$	0.142371
			activating, gel-phase SLB	5c.c7:IE$^\text{k}$/MCC	0.0327421	activating, gel-phase SLB	AND:IE$^\text{k}$/MCC	$10\text{ min} \leq t < 20\text{ min}$	0.153814
			activating, gel-phase SLB	5c.c7:IE$^\text{k}$/MCC	0.0561527	activating, gel-phase SLB	AND:IE$^\text{k}$/MCC	$10\text{ min} \leq t < 20\text{ min}$	0.154011
			activating, gel-phase SLB	5c.c7:IE$^\text{k}$/MCC	0.0353508	activating, gel-phase SLB	AND:IE$^\text{k}$/MCC	$10\text{ min} \leq t < 20\text{ min}$	0.13946
			activating, gel-phase SLB	5c.c7:IE$^\text{k}$/MCC	0.0405055	activating, gel-phase SLB	AND:IE$^\text{k}$/MCC	$10\text{ min} \leq t < 20\text{ min}$	0.175851
			activating, gel-phase SLB	5c.c7:IE$^\text{k}$/MCC	0.0403037	activating, gel-phase SLB	AND:IE$^\text{k}$/MCC	$10\text{ min} \leq t < 20\text{ min}$	0.144692
			activating, gel-phase SLB	5c.c7:IE$^\text{k}$/MCC	0.0396601	activating, gel-phase SLB	AND:IE$^\text{k}$/MCC	$10\text{ min} \leq t < 20\text{ min}$	0.131549
			activating, gel-phase SLB	5c.c7:IE$^\text{k}$/MCC	0.0391158	activating, gel-phase SLB	AND:IE$^\text{k}$/MCC	$10\text{ min} \leq t < 20\text{ min}$	0.150424
			activating, gel-phase SLB	5c.c7:IE$^\text{k}$/MCC	0.0434266	activating, gel-phase SLB	AND:IE$^\text{k}$/MCC	$10\text{ min} \leq t < 20\text{ min}$	0.136568
			activating, gel-phase SLB	5c.c7:IE$^\text{k}$/MCC	0.0407842	activating, gel-phase SLB	AND:IE$^\text{k}$/MCC	$10\text{ min} \leq t < 20\text{ min}$	0.140358
			activating, gel-phase SLB	5c.c7:IE$^\text{k}$/MCC	0.0440559	activating, gel-phase SLB	AND:IE$^\text{k}$/MCC	$10\text{ min} \leq t < 20\text{ min}$	0.153763
			activating, gel-phase SLB	5c.c7:IE$^\text{k}$/MCC	0.0394256	activating, gel-phase SLB	AND:IE$^\text{k}$/MCC	$10\text{ min} \leq t < 20\text{ min}$	0.146088
			activating, gel-phase SLB	5c.c7:IE$^\text{k}$/MCC	0.039467	activating, gel-phase SLB	AND:IE$^\text{k}$/MCC	$10\text{ min} \leq t < 20\text{ min}$	0.12295
			activating, gel-phase SLB	5c.c7:IE$^\text{k}$/MCC	0.0450227	activating, gel-phase SLB	AND:IE$^\text{k}$/MCC	$10\text{ min} \leq t < 20\text{ min}$	0.132687
			activating, gel-phase SLB	5c.c7:IE$^\text{k}$/MCC	0.0366353	activating, gel-phase SLB	AND:IE$^\text{k}$/MCC	$10\text{ min} \leq t < 20\text{ min}$	0.178306
			activating, gel-phase SLB	5c.c7:IE$^\text{k}$/MCC	0.0315843	activating, gel-phase SLB	AND:IE$^\text{k}$/MCC	$10\text{ min} \leq t < 20\text{ min}$	0.161069
			activating, gel-phase SLB	5c.c7:IE$^\text{k}$/MCC	0.0378206	activating, gel-phase SLB	AND:IE$^\text{k}$/MCC	$10\text{ min} \leq t < 20\text{ min}$	0.125601
			activating, gel-phase SLB	5c.c7:IE$^\text{k}$/MCC	0.0455316	activating, gel-phase SLB	AND:IE$^\text{k}$/MCC	$10\text{ min} \leq t < 20\text{ min}$	0.169706
			activating, gel-phase SLB	5c.c7:IE$^\text{k}$/MCC	0.0463977	activating, gel-phase SLB	AND:IE$^\text{k}$/MCC	$10\text{ min} \leq t < 20\text{ min}$	0.136086
			activating, gel-phase SLB	5c.c7:IE$^\text{k}$/MCC	0.0580822	activating, gel-phase SLB	AND:IE$^\text{k}$/MCC	$10\text{ min} \leq t < 20\text{ min}$	0.152646
			activating, gel-phase SLB	5c.c7:IE$^\text{k}$/MCC	0.0316611	activating, gel-phase SLB	AND:IE$^\text{k}$/MCC	$10\text{ min} \leq t < 20\text{ min}$	0.159969
			activating, gel-phase SLB	5c.c7:IE$^\text{k}$/MCC	0.0395841	activating, gel-phase SLB	AND:IE$^\text{k}$/MCC	$10\text{ min} \leq t < 20\text{ min}$	0.11077
			activating, gel-phase SLB	5c.c7:IE$^\text{k}$/MCC	0.0316011	activating, gel-phase SLB	AND:IE$^\text{k}$/MCC	$10\text{ min} \leq t < 20\text{ min}$	0.133623
			activating, gel-phase SLB	5c.c7:IE$^\text{k}$/MCC	0.0399349	activating, gel-phase SLB	AND:IE$^\text{k}$/MCC	$10\text{ min} \leq t < 20\text{ min}$	0.148156
			activating, gel-phase SLB	5c.c7:IE$^\text{k}$/MCC	0.0453594	activating, gel-phase SLB	AND:IE$^\text{k}$/MCC	$10\text{ min} \leq t < 20\text{ min}$	0.15031
			activating, gel-phase SLB	5c.c7:IE$^\text{k}$/MCC	0.0446323	activating, gel-phase SLB	AND:IE$^\text{k}$/MCC	$10\text{ min} \leq t < 20\text{ min}$	0.159737
			activating, gel-phase SLB	5c.c7:IE$^\text{k}$/MCC	0.0413664	activating, gel-phase SLB	AND:IE$^\text{k}$/MCC	$10\text{ min} \leq t < 20\text{ min}$	0.142776
			activating, gel-phase SLB	5c.c7:IE$^\text{k}$/MCC	0.0319005	activating, gel-phase SLB	AND:IE$^\text{k}$/MCC	$10\text{ min} \leq t < 20\text{ min}$	0.140343
			activating, gel-phase SLB	5c.c7:IE$^\text{k}$/MCC	0.0307603	activating, gel-phase SLB	AND:IE$^\text{k}$/MCC	$10\text{ min} \leq t < 20\text{ min}$	0.160336
			activating, gel-phase SLB	5c.c7:IE$^\text{k}$/MCC	0.0339651	activating, gel-phase SLB	AND:IE$^\text{k}$/MCC	$10\text{ min} \leq t < 20\text{ min}$	0.137388
			activating, gel-phase SLB	5c.c7:IE$^\text{k}$/MCC	0.0362347	activating, gel-phase SLB	AND:IE$^\text{k}$/MCC	$10\text{ min} \leq t < 20\text{ min}$	0.150502
			activating, gel-phase SLB	5c.c7:IE$^\text{k}$/MCC	0.0378195	activating, gel-phase SLB	AND:IE$^\text{k}$/MCC	$10\text{ min} \leq t < 20\text{ min}$	0.121637
			activating, gel-phase SLB	5c.c7:IE$^\text{k}$/MCC	0.0459073	activating, gel-phase SLB	AND:IE$^\text{k}$/MCC	$10\text{ min} \leq t < 20\text{ min}$	0.165733
			activating, gel-phase SLB	5c.c7:IE$^\text{k}$/MCC	0.0407649	activating, gel-phase SLB	AND:IE$^\text{k}$/MCC	$10\text{ min} \leq t < 20\text{ min}$	0.152314
			activating, gel-phase SLB	5c.c7:IE$^\text{k}$/MCC	0.0320864	activating, gel-phase SLB	AND:IE$^\text{k}$/MCC	$10\text{ min} \leq t < 20\text{ min}$	0.150155
			activating, gel-phase SLB	5c.c7:IE$^\text{k}$/MCC	0.0368793	activating, gel-phase SLB	AND:IE$^\text{k}$/MCC	$10\text{ min} \leq t < 20\text{ min}$	0.15881
			activating, gel-phase SLB	5c.c7:IE$^\text{k}$/MCC	0.0389614	activating, gel-phase SLB	AND:IE$^\text{k}$/MCC	$10\text{ min} \leq t < 20\text{ min}$	0.137173
			activating, gel-phase SLB	5c.c7:IE$^\text{k}$/MCC	0.0366693	activating, gel-phase SLB	AND:IE$^\text{k}$/MCC	$10\text{ min} \leq t < 20\text{ min}$	0.157333
			activating, gel-phase SLB	5c.c7:IE$^\text{k}$/MCC	0.0443573	activating, gel-phase SLB	AND:IE$^\text{k}$/MCC	$10\text{ min} \leq t < 20\text{ min}$	0.139089
			activating, gel-phase SLB	5c.c7:IE$^\text{k}$/MCC	0.036956	activating, gel-phase SLB	AND:IE$^\text{k}$/MCC	$10\text{ min} \leq t < 20\text{ min}$	0.139025
			activating, gel-phase SLB	5c.c7:IE$^\text{k}$/MCC	0.0417297	activating, gel-phase SLB	AND:IE$^\text{k}$/MCC	$10\text{ min} \leq t < 20\text{ min}$	0.180613
			activating, gel-phase SLB	5c.c7:IE$^\text{k}$/MCC	0.0389813	activating, gel-phase SLB	AND:IE$^\text{k}$/MCC	$10\text{ min} \leq t < 20\text{ min}$	0.152654
			activating, gel-phase SLB	5c.c7:IE$^\text{k}$/MCC	0.0405715	activating, gel-phase SLB	AND:IE$^\text{k}$/MCC	$10\text{ min} \leq t < 20\text{ min}$	0.143002
			activating, gel-phase SLB	5c.c7:IE$^\text{k}$/MCC	0.0365145	activating, gel-phase SLB	AND:IE$^\text{k}$/MCC	$10\text{ min} \leq t < 20\text{ min}$	0.129401
			activating, gel-phase SLB	5c.c7:IE$^\text{k}$/MCC	0.0500557	activating, gel-phase SLB	AND:IE$^\text{k}$/MCC	$10\text{ min} \leq t < 20\text{ min}$	0.146393
			activating, gel-phase SLB	5c.c7:IE$^\text{k}$/MCC	0.0378163	activating, gel-phase SLB	AND:IE$^\text{k}$/MCC	$10\text{ min} \leq t < 20\text{ min}$	0.174509
			activating, gel-phase SLB	5c.c7:IE$^\text{k}$/MCC	0.0409397	activating, gel-phase SLB	AND:IE$^\text{k}$/MCC	$10\text{ min} \leq t < 20\text{ min}$	0.168715
			activating, gel-phase SLB	5c.c7:IE$^\text{k}$/MCC	0.0468305	activating, gel-phase SLB	AND:IE$^\text{k}$/MCC	$10\text{ min} \leq t < 20\text{ min}$	0.167212
			activating, gel-phase SLB	5c.c7:IE$^\text{k}$/MCC	0.0399611	activating, gel-phase SLB	AND:IE$^\text{k}$/MCC	$10\text{ min} \leq t < 20\text{ min}$	0.1532
			activating, gel-phase SLB	5c.c7:IE$^\text{k}$/MCC	0.0383542	activating, gel-phase SLB	AND:IE$^\text{k}$/MCC	$10\text{ min} \leq t < 20\text{ min}$	0.138904
			activating, gel-phase SLB	5c.c7:IE$^\text{k}$/MCC	0.0359847	activating, gel-phase SLB	AND:IE$^\text{k}$/MCC	$10\text{ min} \leq t < 20\text{ min}$	0.138437
			activating, gel-phase SLB	5c.c7:IE$^\text{k}$/MCC	0.0397838	activating, gel-phase SLB	AND:IE$^\text{k}$/MCC	$10\text{ min} \leq t < 20\text{ min}$	0.139555
			activating, gel-phase SLB	5c.c7:IE$^\text{k}$/MCC	0.0442133	activating, gel-phase SLB	AND:IE$^\text{k}$/MCC	$10\text{ min} \leq t < 20\text{ min}$	0.138656
			activating, gel-phase SLB	5c.c7:IE$^\text{k}$/MCC	0.0409563	activating, gel-phase SLB	AND:IE$^\text{k}$/MCC	$10\text{ min} \leq t < 20\text{ min}$	0.126316
			activating, gel-phase SLB	5c.c7:IE$^\text{k}$/MCC	0.0328957	activating, gel-phase SLB	AND:IE$^\text{k}$/MCC	$10\text{ min} \leq t < 20\text{ min}$	0.163817
			activating, gel-phase SLB	5c.c7:IE$^\text{k}$/MCC	0.0438671	activating, gel-phase SLB	AND:IE$^\text{k}$/MCC	$10\text{ min} \leq t < 20\text{ min}$	0.115571
			activating, gel-phase SLB	5c.c7:IE$^\text{k}$/MCC	0.0445248	activating, gel-phase SLB	AND:IE$^\text{k}$/MCC	$10\text{ min} \leq t < 20\text{ min}$	0.154789
			activating, gel-phase SLB	5c.c7:IE$^\text{k}$/MCC	0.0373234	activating, gel-phase SLB	AND:IE$^\text{k}$/MCC	$10\text{ min} \leq t < 20\text{ min}$	0.148536
			activating, gel-phase SLB	5c.c7:IE$^\text{k}$/MCC	0.0381554	activating, gel-phase SLB	AND:IE$^\text{k}$/MCC	$10\text{ min} \leq t < 20\text{ min}$	0.157937
			activating, gel-phase SLB	5c.c7:IE$^\text{k}$/MCC	0.0419407	activating, gel-phase SLB	AND:IE$^\text{k}$/MCC	$10\text{ min} \leq t < 20\text{ min}$	0.13059
			activating, gel-phase SLB	5c.c7:IE$^\text{k}$/MCC	0.0301987	activating, gel-phase SLB	AND:IE$^\text{k}$/MCC	$10\text{ min} \leq t < 20\text{ min}$	0.172207
			activating, gel-phase SLB	5c.c7:IE$^\text{k}$/MCC	0.037349	activating, gel-phase SLB	AND:IE$^\text{k}$/MCC	$10\text{ min} \leq t < 20\text{ min}$	0.133772
			activating, gel-phase SLB	5c.c7:IE$^\text{k}$/MCC	0.0344671	activating, gel-phase SLB	AND:IE$^\text{k}$/MCC	$10\text{ min} \leq t < 20\text{ min}$	0.156159
			activating, gel-phase SLB	5c.c7:IE$^\text{k}$/MCC	0.054241	activating, gel-phase SLB	AND:IE$^\text{k}$/MCC	$10\text{ min} \leq t < 20\text{ min}$	0.134691
			activating, gel-phase SLB	5c.c7:IE$^\text{k}$/MCC	0.0412082	activating, gel-phase SLB	AND:IE$^\text{k}$/MCC	$10\text{ min} \leq t < 20\text{ min}$	0.142865
			activating, gel-phase SLB	5c.c7:IE$^\text{k}$/MCC	0.0336737	activating, gel-phase SLB	AND:IE$^\text{k}$/MCC	$10\text{ min} \leq t < 20\text{ min}$	0.174043
			activating, gel-phase SLB	5c.c7:IE$^\text{k}$/MCC	0.0470943	activating, gel-phase SLB	AND:IE$^\text{k}$/MCC	$10\text{ min} \leq t < 20\text{ min}$	0.135409
			activating, gel-phase SLB	5c.c7:IE$^\text{k}$/MCC	0.034274	activating, gel-phase SLB	AND:IE$^\text{k}$/MCC	$10\text{ min} \leq t < 20\text{ min}$	0.149912
			activating, gel-phase SLB	5c.c7:IE$^\text{k}$/MCC	0.0462941	activating, gel-phase SLB	AND:IE$^\text{k}$/MCC	$10\text{ min} \leq t < 20\text{ min}$	0.144316
			activating, gel-phase SLB	5c.c7:IE$^\text{k}$/MCC	0.0509198	activating, gel-phase SLB	AND:IE$^\text{k}$/MCC	$10\text{ min} \leq t < 20\text{ min}$	0.167333
			activating, gel-phase SLB	5c.c7:IE$^\text{k}$/MCC	0.0446417	activating, gel-phase SLB	AND:IE$^\text{k}$/MCC	$10\text{ min} \leq t < 20\text{ min}$	0.12788
			activating, gel-phase SLB	5c.c7:IE$^\text{k}$/MCC	0.0353546	activating, gel-phase SLB	AND:IE$^\text{k}$/MCC	$10\text{ min} \leq t < 20\text{ min}$	0.152649
			activating, gel-phase SLB	5c.c7:IE$^\text{k}$/MCC	0.0398565	activating, gel-phase SLB	AND:IE$^\text{k}$/MCC	$10\text{ min} \leq t < 20\text{ min}$	0.160474
			activating, gel-phase SLB	5c.c7:IE$^\text{k}$/MCC	0.0384296	activating, gel-phase SLB	AND:IE$^\text{k}$/MCC	$10\text{ min} \leq t < 20\text{ min}$	0.137272
			activating, gel-phase SLB	5c.c7:IE$^\text{k}$/MCC	0.0279122	activating, gel-phase SLB	AND:IE$^\text{k}$/MCC	$10\text{ min} \leq t < 20\text{ min}$	0.150245
			activating, gel-phase SLB	5c.c7:IE$^\text{k}$/MCC	0.0490181	activating, gel-phase SLB	AND:IE$^\text{k}$/MCC	$10\text{ min} \leq t < 20\text{ min}$	0.115661
			activating, gel-phase SLB	5c.c7:IE$^\text{k}$/MCC	0.0506722	activating, gel-phase SLB	AND:IE$^\text{k}$/MCC	$10\text{ min} \leq t < 20\text{ min}$	0.12356
			activating, gel-phase SLB	5c.c7:IE$^\text{k}$/MCC	0.046103	activating, gel-phase SLB	AND:IE$^\text{k}$/MCC	$10\text{ min} \leq t < 20\text{ min}$	0.152628
			activating, gel-phase SLB	5c.c7:IE$^\text{k}$/MCC	0.0345013	activating, gel-phase SLB	AND:IE$^\text{k}$/MCC	$10\text{ min} \leq t < 20\text{ min}$	0.13936
			activating, gel-phase SLB	5c.c7:IE$^\text{k}$/MCC	0.0320219	activating, gel-phase SLB	AND:IE$^\text{k}$/MCC	$10\text{ min} \leq t < 20\text{ min}$	0.134545
			activating, gel-phase SLB	5c.c7:IE$^\text{k}$/MCC	0.0485009	activating, gel-phase SLB	AND:IE$^\text{k}$/MCC	$10\text{ min} \leq t < 20\text{ min}$	0.152103
			activating, gel-phase SLB	5c.c7:IE$^\text{k}$/MCC	0.033042	activating, gel-phase SLB	AND:IE$^\text{k}$/MCC	$10\text{ min} \leq t < 20\text{ min}$	0.135269
			activating, gel-phase SLB	5c.c7:IE$^\text{k}$/MCC	0.0382458	activating, gel-phase SLB	AND:IE$^\text{k}$/MCC	$10\text{ min} \leq t < 20\text{ min}$	0.159236
			activating, gel-phase SLB	5c.c7:IE$^\text{k}$/MCC	0.0412198	activating, gel-phase SLB	AND:IE$^\text{k}$/MCC	$10\text{ min} \leq t < 20\text{ min}$	0.154266
			activating, gel-phase SLB	5c.c7:IE$^\text{k}$/MCC	0.0349971	activating, gel-phase SLB	AND:IE$^\text{k}$/MCC	$10\text{ min} \leq t < 20\text{ min}$	0.138864
			activating, gel-phase SLB	5c.c7:IE$^\text{k}$/MCC	0.0317961	activating, gel-phase SLB	AND:IE$^\text{k}$/MCC	$10\text{ min} \leq t < 20\text{ min}$	0.14297
			activating, gel-phase SLB	5c.c7:IE$^\text{k}$/MCC	0.0422492	activating, gel-phase SLB	AND:IE$^\text{k}$/MCC	$10\text{ min} \leq t < 20\text{ min}$	0.158189
			activating, gel-phase SLB	5c.c7:IE$^\text{k}$/MCC	0.0424959	activating, gel-phase SLB	AND:IE$^\text{k}$/MCC	$10\text{ min} \leq t < 20\text{ min}$	0.139517
			activating, gel-phase SLB	5c.c7:IE$^\text{k}$/MCC	0.0355186	activating, gel-phase SLB	AND:IE$^\text{k}$/MCC	$10\text{ min} \leq t < 20\text{ min}$	0.150309
			activating, gel-phase SLB	5c.c7:IE$^\text{k}$/MCC	0.0457965	activating, gel-phase SLB	AND:IE$^\text{k}$/MCC	$10\text{ min} \leq t < 20\text{ min}$	0.146028
			activating, gel-phase SLB	5c.c7:IE$^\text{k}$/MCC	0.0287822	activating, gel-phase SLB	AND:IE$^\text{k}$/MCC	$10\text{ min} \leq t < 20\text{ min}$	0.157187
			activating, gel-phase SLB	5c.c7:IE$^\text{k}$/MCC	0.033184	activating, gel-phase SLB	AND:IE$^\text{k}$/MCC	$10\text{ min} \leq t < 20\text{ min}$	0.153374
			activating, gel-phase SLB	5c.c7:IE$^\text{k}$/MCC	0.0436564	activating, gel-phase SLB	AND:IE$^\text{k}$/MCC	$10\text{ min} \leq t < 20\text{ min}$	0.172373
			activating, gel-phase SLB	5c.c7:IE$^\text{k}$/MCC	0.0431971	activating, gel-phase SLB	AND:IE$^\text{k}$/MCC	$10\text{ min} \leq t < 20\text{ min}$	0.160539
			activating, gel-phase SLB	5c.c7:IE$^\text{k}$/MCC	0.0332356	activating, gel-phase SLB	AND:IE$^\text{k}$/MCC	$10\text{ min} \leq t < 20\text{ min}$	0.157424
			activating, gel-phase SLB	5c.c7:IE$^\text{k}$/MCC	0.0441097	activating, gel-phase SLB	AND:IE$^\text{k}$/MCC	$10\text{ min} \leq t < 20\text{ min}$	0.147754
			activating, gel-phase SLB	5c.c7:IE$^\text{k}$/MCC	0.0442529	activating, gel-phase SLB	AND:IE$^\text{k}$/MCC	$10\text{ min} \leq t < 20\text{ min}$	0.164697
			activating, gel-phase SLB	5c.c7:IE$^\text{k}$/MCC	0.0350825	activating, gel-phase SLB	AND:IE$^\text{k}$/MCC	$10\text{ min} \leq t < 20\text{ min}$	0.121589
			activating, gel-phase SLB	5c.c7:IE$^\text{k}$/MCC	0.0394638	activating, gel-phase SLB	AND:IE$^\text{k}$/MCC	$10\text{ min} \leq t < 20\text{ min}$	0.151685
			activating, gel-phase SLB	5c.c7:IE$^\text{k}$/MCC	0.0334291	activating, gel-phase SLB	AND:IE$^\text{k}$/MCC	$10\text{ min} \leq t < 20\text{ min}$	0.156099
			activating, gel-phase SLB	5c.c7:IE$^\text{k}$/MCC	0.0419783	activating, gel-phase SLB	AND:IE$^\text{k}$/MCC	$10\text{ min} \leq t < 20\text{ min}$	0.160172
			activating, gel-phase SLB	5c.c7:IE$^\text{k}$/MCC	0.047037	activating, gel-phase SLB	AND:IE$^\text{k}$/MCC	$10\text{ min} \leq t < 20\text{ min}$	0.130478
			activating, gel-phase SLB	5c.c7:IE$^\text{k}$/MCC	0.0355787	activating, gel-phase SLB	AND:IE$^\text{k}$/MCC	$10\text{ min} \leq t < 20\text{ min}$	0.165226
			activating, gel-phase SLB	5c.c7:IE$^\text{k}$/MCC	0.0412205	activating, gel-phase SLB	AND:IE$^\text{k}$/MCC	$10\text{ min} \leq t < 20\text{ min}$	0.151982
			activating, gel-phase SLB	5c.c7:IE$^\text{k}$/MCC	0.0383094	activating, gel-phase SLB	AND:IE$^\text{k}$/MCC	$10\text{ min} \leq t < 20\text{ min}$	0.14596
			activating, gel-phase SLB	5c.c7:IE$^\text{k}$/MCC	0.0402313	activating, gel-phase SLB	AND:IE$^\text{k}$/MCC	$10\text{ min} \leq t < 20\text{ min}$	0.130985
			activating, gel-phase SLB	5c.c7:IE$^\text{k}$/MCC	0.0480622	activating, gel-phase SLB	AND:IE$^\text{k}$/MCC	$10\text{ min} \leq t < 20\text{ min}$	0.143462
			activating, gel-phase SLB	5c.c7:IE$^\text{k}$/MCC	0.0363932	activating, gel-phase SLB	AND:IE$^\text{k}$/MCC	$10\text{ min} \leq t < 20\text{ min}$	0.163376
			activating, gel-phase SLB	5c.c7:IE$^\text{k}$/MCC	0.0445174	activating, gel-phase SLB	AND:IE$^\text{k}$/MCC	$10\text{ min} \leq t < 20\text{ min}$	0.141761
			activating, gel-phase SLB	5c.c7:IE$^\text{k}$/MCC	0.0282491	activating, gel-phase SLB	AND:IE$^\text{k}$/MCC	$10\text{ min} \leq t < 20\text{ min}$	0.152573
			activating, gel-phase SLB	5c.c7:IE$^\text{k}$/MCC	0.0352195	activating, gel-phase SLB	AND:IE$^\text{k}$/MCC	$10\text{ min} \leq t < 20\text{ min}$	0.119993
			activating, gel-phase SLB	5c.c7:IE$^\text{k}$/MCC	0.0397663	activating, gel-phase SLB	AND:IE$^\text{k}$/MCC	$10\text{ min} \leq t < 20\text{ min}$	0.139435
			activating, gel-phase SLB	5c.c7:IE$^\text{k}$/MCC	0.0435229	activating, gel-phase SLB	AND:IE$^\text{k}$/MCC	$10\text{ min} \leq t < 20\text{ min}$	0.148962
			activating, gel-phase SLB	5c.c7:IE$^\text{k}$/MCC	0.0418582	activating, gel-phase SLB	AND:IE$^\text{k}$/MCC	$10\text{ min} \leq t < 20\text{ min}$	0.160676
			activating, gel-phase SLB	5c.c7:IE$^\text{k}$/MCC	0.0318577	activating, gel-phase SLB	AND:IE$^\text{k}$/MCC	$10\text{ min} \leq t < 20\text{ min}$	0.156307
			activating, gel-phase SLB	5c.c7:IE$^\text{k}$/MCC	0.0383597	activating, gel-phase SLB	AND:IE$^\text{k}$/MCC	$10\text{ min} \leq t < 20\text{ min}$	0.185011
			activating, gel-phase SLB	5c.c7:IE$^\text{k}$/MCC	0.0472144	activating, gel-phase SLB	AND:IE$^\text{k}$/MCC	$10\text{ min} \leq t < 20\text{ min}$	0.194764
			activating, gel-phase SLB	5c.c7:IE$^\text{k}$/MCC	0.0411091	activating, gel-phase SLB	AND:IE$^\text{k}$/MCC	$10\text{ min} \leq t < 20\text{ min}$	0.118274
			activating, gel-phase SLB	5c.c7:IE$^\text{k}$/MCC	0.0440069	activating, gel-phase SLB	AND:IE$^\text{k}$/MCC	$10\text{ min} \leq t < 20\text{ min}$	0.152968
			activating, gel-phase SLB	5c.c7:IE$^\text{k}$/MCC	0.0410045	activating, gel-phase SLB	AND:IE$^\text{k}$/MCC	$10\text{ min} \leq t < 20\text{ min}$	0.134382
			activating, gel-phase SLB	5c.c7:IE$^\text{k}$/MCC	0.0447835	activating, gel-phase SLB	AND:IE$^\text{k}$/MCC	$10\text{ min} \leq t < 20\text{ min}$	0.139562
			activating, gel-phase SLB	5c.c7:IE$^\text{k}$/MCC	0.0473269	activating, gel-phase SLB	AND:IE$^\text{k}$/MCC	$10\text{ min} \leq t < 20\text{ min}$	0.130715
			activating, gel-phase SLB	5c.c7:IE$^\text{k}$/MCC	0.0430073	activating, gel-phase SLB	AND:IE$^\text{k}$/MCC	$10\text{ min} \leq t < 20\text{ min}$	0.153727
			activating, gel-phase SLB	5c.c7:IE$^\text{k}$/MCC	0.0398963	activating, gel-phase SLB	AND:IE$^\text{k}$/MCC	$10\text{ min} \leq t < 20\text{ min}$	0.131493
			activating, gel-phase SLB	5c.c7:IE$^\text{k}$/MCC	0.0368079	activating, gel-phase SLB	AND:IE$^\text{k}$/MCC	$10\text{ min} \leq t < 20\text{ min}$	0.162444
			activating, gel-phase SLB	5c.c7:IE$^\text{k}$/MCC	0.039076	activating, gel-phase SLB	AND:IE$^\text{k}$/MCC	$10\text{ min} \leq t < 20\text{ min}$	0.137774
			activating, gel-phase SLB	5c.c7:IE$^\text{k}$/MCC	0.0382668	activating, gel-phase SLB	AND:IE$^\text{k}$/MCC	$10\text{ min} \leq t < 20\text{ min}$	0.143594
			activating, gel-phase SLB	5c.c7:IE$^\text{k}$/MCC	0.0296007	activating, gel-phase SLB	AND:IE$^\text{k}$/MCC	$10\text{ min} \leq t < 20\text{ min}$	0.129989
			activating, gel-phase SLB	5c.c7:IE$^\text{k}$/MCC	0.0419583	activating, gel-phase SLB	AND:IE$^\text{k}$/MCC	$10\text{ min} \leq t < 20\text{ min}$	0.135152
			activating, gel-phase SLB	5c.c7:IE$^\text{k}$/MCC	0.0407187	activating, gel-phase SLB	AND:IE$^\text{k}$/MCC	$10\text{ min} \leq t < 20\text{ min}$	0.137175
			activating, gel-phase SLB	5c.c7:IE$^\text{k}$/MCC	0.0446828	activating, gel-phase SLB	AND:IE$^\text{k}$/MCC	$10\text{ min} \leq t < 20\text{ min}$	0.142241
			activating, gel-phase SLB	5c.c7:IE$^\text{k}$/MCC	0.0361411	activating, gel-phase SLB	AND:IE$^\text{k}$/MCC	$10\text{ min} \leq t < 20\text{ min}$	0.141746
			activating, gel-phase SLB	5c.c7:IE$^\text{k}$/MCC	0.0349874	activating, gel-phase SLB	AND:IE$^\text{k}$/MCC	$10\text{ min} \leq t < 20\text{ min}$	0.136688
			activating, gel-phase SLB	5c.c7:IE$^\text{k}$/MCC	0.0357346	activating, gel-phase SLB	AND:IE$^\text{k}$/MCC	$10\text{ min} \leq t < 20\text{ min}$	0.14052
			activating, gel-phase SLB	5c.c7:IE$^\text{k}$/MCC	0.0345027	activating, gel-phase SLB	AND:IE$^\text{k}$/MCC	$10\text{ min} \leq t < 20\text{ min}$	0.128143
			activating, gel-phase SLB	5c.c7:IE$^\text{k}$/MCC	0.0409047	activating, gel-phase SLB	AND:IE$^\text{k}$/MCC	$10\text{ min} \leq t < 20\text{ min}$	0.147089
			activating, gel-phase SLB	5c.c7:IE$^\text{k}$/MCC	0.0388395	activating, gel-phase SLB	AND:IE$^\text{k}$/MCC	$10\text{ min} \leq t < 20\text{ min}$	0.136196
			activating, gel-phase SLB	5c.c7:IE$^\text{k}$/MCC	0.029653	activating, gel-phase SLB	AND:IE$^\text{k}$/MCC	$10\text{ min} \leq t < 20\text{ min}$	0.124964
			activating, gel-phase SLB	5c.c7:IE$^\text{k}$/MCC	0.0329955	activating, gel-phase SLB	AND:IE$^\text{k}$/MCC	$10\text{ min} \leq t < 20\text{ min}$	0.147519
			activating, gel-phase SLB	5c.c7:IE$^\text{k}$/MCC	0.0364419	activating, gel-phase SLB	AND:IE$^\text{k}$/MCC	$10\text{ min} \leq t < 20\text{ min}$	0.171309
			activating, gel-phase SLB	5c.c7:IE$^\text{k}$/MCC	0.0416673	activating, gel-phase SLB	AND:IE$^\text{k}$/MCC	$10\text{ min} \leq t < 20\text{ min}$	0.130239
			activating, gel-phase SLB	5c.c7:IE$^\text{k}$/MCC	0.0301117	activating, gel-phase SLB	AND:IE$^\text{k}$/MCC	$10\text{ min} \leq t < 20\text{ min}$	0.125281
			activating, gel-phase SLB	5c.c7:IE$^\text{k}$/MCC	0.047904	activating, gel-phase SLB	AND:IE$^\text{k}$/MCC	$10\text{ min} \leq t < 20\text{ min}$	0.14781
			activating, gel-phase SLB	5c.c7:IE$^\text{k}$/MCC	0.0368367	activating, gel-phase SLB	AND:IE$^\text{k}$/MCC	$10\text{ min} \leq t < 20\text{ min}$	0.140867
			activating, gel-phase SLB	5c.c7:IE$^\text{k}$/MCC	0.0405429	activating, gel-phase SLB	AND:IE$^\text{k}$/MCC	$10\text{ min} \leq t < 20\text{ min}$	0.139972
			activating, gel-phase SLB	5c.c7:IE$^\text{k}$/MCC	0.0400156	activating, gel-phase SLB	AND:IE$^\text{k}$/MCC	$10\text{ min} \leq t < 20\text{ min}$	0.135951
			activating, gel-phase SLB	5c.c7:IE$^\text{k}$/MCC	0.0423671	activating, gel-phase SLB	AND:IE$^\text{k}$/MCC	$10\text{ min} \leq t < 20\text{ min}$	0.153322
			activating, gel-phase SLB	5c.c7:IE$^\text{k}$/MCC	0.03889	activating, gel-phase SLB	AND:IE$^\text{k}$/MCC	$10\text{ min} \leq t < 20\text{ min}$	0.135277
			activating, gel-phase SLB	5c.c7:IE$^\text{k}$/MCC	0.0366238	activating, gel-phase SLB	AND:IE$^\text{k}$/MCC	$10\text{ min} \leq t < 20\text{ min}$	0.163431
			activating, gel-phase SLB	5c.c7:IE$^\text{k}$/MCC	0.04168	activating, gel-phase SLB	AND:IE$^\text{k}$/MCC	$10\text{ min} \leq t < 20\text{ min}$	0.154833
			activating, gel-phase SLB	5c.c7:IE$^\text{k}$/MCC	0.0463876	activating, gel-phase SLB	AND:IE$^\text{k}$/MCC	$10\text{ min} \leq t < 20\text{ min}$	0.173469
			activating, gel-phase SLB	5c.c7:IE$^\text{k}$/MCC	0.0388972	activating, gel-phase SLB	AND:IE$^\text{k}$/MCC	$10\text{ min} \leq t < 20\text{ min}$	0.169152
			activating, gel-phase SLB	5c.c7:IE$^\text{k}$/MCC	0.0376727	activating, gel-phase SLB	AND:IE$^\text{k}$/MCC	$10\text{ min} \leq t < 20\text{ min}$	0.1487
			activating, gel-phase SLB	5c.c7:IE$^\text{k}$/MCC	0.0527426	activating, gel-phase SLB	AND:IE$^\text{k}$/MCC	$10\text{ min} \leq t < 20\text{ min}$	0.148809
			activating, gel-phase SLB	5c.c7:IE$^\text{k}$/MCC	0.0374327	activating, gel-phase SLB	AND:IE$^\text{k}$/MCC	$10\text{ min} \leq t < 20\text{ min}$	0.136118
			activating, gel-phase SLB	5c.c7:IE$^\text{k}$/MCC	0.0415451	activating, gel-phase SLB	AND:IE$^\text{k}$/MCC	$10\text{ min} \leq t < 20\text{ min}$	0.151289
			activating, gel-phase SLB	5c.c7:IE$^\text{k}$/MCC	0.0478606	activating, gel-phase SLB	AND:IE$^\text{k}$/MCC	$10\text{ min} \leq t < 20\text{ min}$	0.149705
			activating, gel-phase SLB	5c.c7:IE$^\text{k}$/MCC	0.0365153	activating, gel-phase SLB	AND:IE$^\text{k}$/MCC	$10\text{ min} \leq t < 20\text{ min}$	0.15616
			activating, gel-phase SLB	5c.c7:IE$^\text{k}$/MCC	0.0454033	activating, gel-phase SLB	AND:IE$^\text{k}$/MCC	$10\text{ min} \leq t < 20\text{ min}$	0.136809
			activating, gel-phase SLB	5c.c7:IE$^\text{k}$/MCC	0.0309299	activating, gel-phase SLB	AND:IE$^\text{k}$/MCC	$10\text{ min} \leq t < 20\text{ min}$	0.155413
			activating, gel-phase SLB	5c.c7:IE$^\text{k}$/MCC	0.0323781	activating, gel-phase SLB	AND:IE$^\text{k}$/MCC	$10\text{ min} \leq t < 20\text{ min}$	0.140294
			activating, gel-phase SLB	5c.c7:IE$^\text{k}$/MCC	0.0327241	activating, gel-phase SLB	AND:IE$^\text{k}$/MCC	$10\text{ min} \leq t < 20\text{ min}$	0.130973
			activating, gel-phase SLB	5c.c7:IE$^\text{k}$/MCC	0.0418221	activating, gel-phase SLB	AND:IE$^\text{k}$/MCC	$10\text{ min} \leq t < 20\text{ min}$	0.165481
			activating, gel-phase SLB	5c.c7:IE$^\text{k}$/MCC	0.0363144	activating, gel-phase SLB	AND:IE$^\text{k}$/MCC	$10\text{ min} \leq t < 20\text{ min}$	0.163275
			activating, gel-phase SLB	5c.c7:IE$^\text{k}$/MCC	0.0346419	activating, gel-phase SLB	AND:IE$^\text{k}$/MCC	$10\text{ min} \leq t < 20\text{ min}$	0.16145
			activating, gel-phase SLB	5c.c7:IE$^\text{k}$/MCC	0.037993	activating, gel-phase SLB	AND:IE$^\text{k}$/MCC	$10\text{ min} \leq t < 20\text{ min}$	0.159096
			activating, gel-phase SLB	5c.c7:IE$^\text{k}$/MCC	0.0272449	activating, gel-phase SLB	AND:IE$^\text{k}$/MCC	$10\text{ min} \leq t < 20\text{ min}$	0.149721
			activating, gel-phase SLB	5c.c7:IE$^\text{k}$/MCC	0.0362303	activating, gel-phase SLB	AND:IE$^\text{k}$/MCC	$10\text{ min} \leq t < 20\text{ min}$	0.142261
			activating, gel-phase SLB	5c.c7:IE$^\text{k}$/MCC	0.0462342	activating, gel-phase SLB	AND:IE$^\text{k}$/MCC	$10\text{ min} \leq t < 20\text{ min}$	0.165321
			activating, gel-phase SLB	5c.c7:IE$^\text{k}$/MCC	0.0409147	activating, gel-phase SLB	AND:IE$^\text{k}$/MCC	$10\text{ min} \leq t < 20\text{ min}$	0.119753
			activating, gel-phase SLB	5c.c7:IE$^\text{k}$/MCC	0.0325114	activating, gel-phase SLB	AND:IE$^\text{k}$/MCC	$10\text{ min} \leq t < 20\text{ min}$	0.154906
			activating, gel-phase SLB	5c.c7:IE$^\text{k}$/MCC	0.0468621	activating, gel-phase SLB	AND:IE$^\text{k}$/MCC	$10\text{ min} \leq t < 20\text{ min}$	0.123743
			activating, gel-phase SLB	5c.c7:IE$^\text{k}$/MCC	0.0461482	activating, gel-phase SLB	AND:IE$^\text{k}$/MCC	$10\text{ min} \leq t < 20\text{ min}$	0.149534
			activating, gel-phase SLB	5c.c7:IE$^\text{k}$/MCC	0.0389572	activating, gel-phase SLB	AND:IE$^\text{k}$/MCC	$10\text{ min} \leq t < 20\text{ min}$	0.160027
			activating, gel-phase SLB	5c.c7:IE$^\text{k}$/MCC	0.0398154	activating, gel-phase SLB	AND:IE$^\text{k}$/MCC	$10\text{ min} \leq t < 20\text{ min}$	0.138799
			activating, gel-phase SLB	5c.c7:IE$^\text{k}$/MCC	0.0403493	activating, gel-phase SLB	AND:IE$^\text{k}$/MCC	$10\text{ min} \leq t < 20\text{ min}$	0.132406
			activating, gel-phase SLB	5c.c7:IE$^\text{k}$/MCC	0.0392504	activating, gel-phase SLB	AND:IE$^\text{k}$/MCC	$10\text{ min} \leq t < 20\text{ min}$	0.131865
			activating, gel-phase SLB	5c.c7:IE$^\text{k}$/MCC	0.0414865	activating, gel-phase SLB	AND:IE$^\text{k}$/MCC	$10\text{ min} \leq t < 20\text{ min}$	0.138172
			activating, gel-phase SLB	5c.c7:IE$^\text{k}$/MCC	0.0445143	activating, gel-phase SLB	AND:IE$^\text{k}$/MCC	$10\text{ min} \leq t < 20\text{ min}$	0.137073
			activating, gel-phase SLB	5c.c7:IE$^\text{k}$/MCC	0.0358299	activating, gel-phase SLB	AND:IE$^\text{k}$/MCC	$10\text{ min} \leq t < 20\text{ min}$	0.143699
			activating, gel-phase SLB	5c.c7:IE$^\text{k}$/MCC	0.0402565	activating, gel-phase SLB	AND:IE$^\text{k}$/MCC	$10\text{ min} \leq t < 20\text{ min}$	0.134154
			activating, gel-phase SLB	5c.c7:IE$^\text{k}$/MCC	0.0384125	activating, gel-phase SLB	AND:IE$^\text{k}$/MCC	$10\text{ min} \leq t < 20\text{ min}$	0.135712
			activating, gel-phase SLB	5c.c7:IE$^\text{k}$/MCC	0.0341965	activating, gel-phase SLB	AND:IE$^\text{k}$/MCC	$10\text{ min} \leq t < 20\text{ min}$	0.153789
			activating, gel-phase SLB	5c.c7:IE$^\text{k}$/MCC	0.0297891	activating, gel-phase SLB	AND:IE$^\text{k}$/MCC	$10\text{ min} \leq t < 20\text{ min}$	0.146961
			activating, gel-phase SLB	5c.c7:IE$^\text{k}$/MCC	0.037941	activating, gel-phase SLB	AND:IE$^\text{k}$/MCC	$10\text{ min} \leq t < 20\text{ min}$	0.174311
			activating, gel-phase SLB	5c.c7:IE$^\text{k}$/MCC	0.039054	activating, gel-phase SLB	AND:IE$^\text{k}$/MCC	$10\text{ min} \leq t < 20\text{ min}$	0.142885
			activating, gel-phase SLB	5c.c7:IE$^\text{k}$/MCC	0.0460552	activating, gel-phase SLB	AND:IE$^\text{k}$/MCC	$10\text{ min} \leq t < 20\text{ min}$	0.158202
			activating, gel-phase SLB	5c.c7:IE$^\text{k}$/MCC	0.0333849	activating, gel-phase SLB	AND:IE$^\text{k}$/MCC	$10\text{ min} \leq t < 20\text{ min}$	0.141547
			activating, gel-phase SLB	5c.c7:IE$^\text{k}$/MCC	0.040606	activating, gel-phase SLB	AND:IE$^\text{k}$/MCC	$10\text{ min} \leq t < 20\text{ min}$	0.149043
			activating, gel-phase SLB	5c.c7:IE$^\text{k}$/MCC	0.0413547	activating, gel-phase SLB	AND:IE$^\text{k}$/MCC	$10\text{ min} \leq t < 20\text{ min}$	0.125932
			activating, gel-phase SLB	5c.c7:IE$^\text{k}$/MCC	0.0376107	activating, gel-phase SLB	AND:IE$^\text{k}$/MCC	$10\text{ min} \leq t < 20\text{ min}$	0.118783
			activating, gel-phase SLB	5c.c7:IE$^\text{k}$/MCC	0.0326866	activating, gel-phase SLB	AND:IE$^\text{k}$/MCC	$10\text{ min} \leq t < 20\text{ min}$	0.159966
			activating, gel-phase SLB	5c.c7:IE$^\text{k}$/MCC	0.0373269	activating, gel-phase SLB	AND:IE$^\text{k}$/MCC	$10\text{ min} \leq t < 20\text{ min}$	0.163088
			activating, gel-phase SLB	5c.c7:IE$^\text{k}$/MCC	0.0435113	activating, gel-phase SLB	AND:IE$^\text{k}$/MCC	$10\text{ min} \leq t < 20\text{ min}$	0.172005
			activating, gel-phase SLB	5c.c7:IE$^\text{k}$/MCC	0.0449709	activating, gel-phase SLB	AND:IE$^\text{k}$/MCC	$10\text{ min} \leq t < 20\text{ min}$	0.149086
			activating, gel-phase SLB	5c.c7:IE$^\text{k}$/MCC	0.0366024	activating, gel-phase SLB	AND:IE$^\text{k}$/MCC	$10\text{ min} \leq t < 20\text{ min}$	0.14003
			activating, gel-phase SLB	5c.c7:IE$^\text{k}$/MCC	0.0428243	activating, gel-phase SLB	AND:IE$^\text{k}$/MCC	$10\text{ min} \leq t < 20\text{ min}$	0.147999
			activating, gel-phase SLB	5c.c7:IE$^\text{k}$/MCC	0.0293808	activating, gel-phase SLB	AND:IE$^\text{k}$/MCC	$10\text{ min} \leq t < 20\text{ min}$	0.133624
			activating, gel-phase SLB	5c.c7:IE$^\text{k}$/MCC	0.0358501	activating, gel-phase SLB	AND:IE$^\text{k}$/MCC	$10\text{ min} \leq t < 20\text{ min}$	0.156278
			activating, gel-phase SLB	5c.c7:IE$^\text{k}$/MCC	0.0343309	activating, gel-phase SLB	AND:IE$^\text{k}$/MCC	$10\text{ min} \leq t < 20\text{ min}$	0.147573
			activating, gel-phase SLB	5c.c7:IE$^\text{k}$/MCC	0.0332698	activating, gel-phase SLB	AND:IE$^\text{k}$/MCC	$10\text{ min} \leq t < 20\text{ min}$	0.136508
			activating, gel-phase SLB	5c.c7:IE$^\text{k}$/MCC	0.0408271	activating, gel-phase SLB	AND:IE$^\text{k}$/MCC	$10\text{ min} \leq t < 20\text{ min}$	0.1471
			activating, gel-phase SLB	5c.c7:IE$^\text{k}$/MCC	0.0331138	activating, gel-phase SLB	AND:IE$^\text{k}$/MCC	$10\text{ min} \leq t < 20\text{ min}$	0.155228
			activating, gel-phase SLB	5c.c7:IE$^\text{k}$/MCC	0.0465379	activating, gel-phase SLB	AND:IE$^\text{k}$/MCC	$10\text{ min} \leq t < 20\text{ min}$	0.147194
			activating, gel-phase SLB	5c.c7:IE$^\text{k}$/MCC	0.0420271	activating, gel-phase SLB	AND:IE$^\text{k}$/MCC	$10\text{ min} \leq t < 20\text{ min}$	0.142412
			activating, gel-phase SLB	5c.c7:IE$^\text{k}$/MCC	0.0407211	activating, gel-phase SLB	AND:IE$^\text{k}$/MCC	$10\text{ min} \leq t < 20\text{ min}$	0.160295
			activating, gel-phase SLB	5c.c7:IE$^\text{k}$/MCC	0.0367319	activating, gel-phase SLB	AND:IE$^\text{k}$/MCC	$10\text{ min} \leq t < 20\text{ min}$	0.126051
			activating, gel-phase SLB	5c.c7:IE$^\text{k}$/MCC	0.0443357	activating, gel-phase SLB	AND:IE$^\text{k}$/MCC	$10\text{ min} \leq t < 20\text{ min}$	0.140072
			activating, gel-phase SLB	5c.c7:IE$^\text{k}$/MCC	0.0432931	activating, gel-phase SLB	AND:IE$^\text{k}$/MCC	$10\text{ min} \leq t < 20\text{ min}$	0.1282
			activating, gel-phase SLB	5c.c7:IE$^\text{k}$/MCC	0.0326959	activating, gel-phase SLB	AND:IE$^\text{k}$/MCC	$10\text{ min} \leq t < 20\text{ min}$	0.12478
			activating, gel-phase SLB	5c.c7:IE$^\text{k}$/MCC	0.0352596	activating, gel-phase SLB	AND:IE$^\text{k}$/MCC	$10\text{ min} \leq t < 20\text{ min}$	0.162784
			activating, gel-phase SLB	5c.c7:IE$^\text{k}$/MCC	0.0401515	activating, gel-phase SLB	AND:IE$^\text{k}$/MCC	$10\text{ min} \leq t < 20\text{ min}$	0.153775
			activating, gel-phase SLB	5c.c7:IE$^\text{k}$/MCC	0.0373371	activating, gel-phase SLB	AND:IE$^\text{k}$/MCC	$10\text{ min} \leq t < 20\text{ min}$	0.109515
			activating, gel-phase SLB	5c.c7:IE$^\text{k}$/MCC	0.0448061	activating, gel-phase SLB	AND:IE$^\text{k}$/MCC	$10\text{ min} \leq t < 20\text{ min}$	0.144327
			activating, gel-phase SLB	5c.c7:IE$^\text{k}$/MCC	0.035591	activating, gel-phase SLB	AND:IE$^\text{k}$/MCC	$10\text{ min} \leq t < 20\text{ min}$	0.139572
			activating, gel-phase SLB	5c.c7:IE$^\text{k}$/MCC	0.0385187	activating, gel-phase SLB	AND:IE$^\text{k}$/MCC	$10\text{ min} \leq t < 20\text{ min}$	0.153519
			activating, gel-phase SLB	5c.c7:IE$^\text{k}$/MCC	0.031918	activating, gel-phase SLB	AND:IE$^\text{k}$/MCC	$10\text{ min} \leq t < 20\text{ min}$	0.138085
			activating, gel-phase SLB	5c.c7:IE$^\text{k}$/MCC	0.0351373	activating, gel-phase SLB	AND:IE$^\text{k}$/MCC	$10\text{ min} \leq t < 20\text{ min}$	0.158411
			activating, gel-phase SLB	5c.c7:IE$^\text{k}$/MCC	0.0318754	activating, gel-phase SLB	AND:IE$^\text{k}$/MCC	$10\text{ min} \leq t < 20\text{ min}$	0.154173
			activating, gel-phase SLB	5c.c7:IE$^\text{k}$/MCC	0.0357143	activating, gel-phase SLB	AND:IE$^\text{k}$/MCC	$10\text{ min} \leq t < 20\text{ min}$	0.151126
			activating, gel-phase SLB	5c.c7:IE$^\text{k}$/MCC	0.0401215	activating, gel-phase SLB	AND:IE$^\text{k}$/MCC	$10\text{ min} \leq t < 20\text{ min}$	0.14193
			activating, gel-phase SLB	5c.c7:IE$^\text{k}$/MCC	0.0362963	activating, gel-phase SLB	AND:IE$^\text{k}$/MCC	$10\text{ min} \leq t < 20\text{ min}$	0.168913
			activating, gel-phase SLB	5c.c7:IE$^\text{k}$/MCC	0.037769	activating, gel-phase SLB	AND:IE$^\text{k}$/MCC	$10\text{ min} \leq t < 20\text{ min}$	0.16247
			activating, gel-phase SLB	5c.c7:IE$^\text{k}$/MCC	0.0333831	activating, gel-phase SLB	AND:IE$^\text{k}$/MCC	$10\text{ min} \leq t < 20\text{ min}$	0.168503
			activating, gel-phase SLB	5c.c7:IE$^\text{k}$/MCC	0.0379366	activating, gel-phase SLB	AND:IE$^\text{k}$/MCC	$10\text{ min} \leq t < 20\text{ min}$	0.125841
			activating, gel-phase SLB	5c.c7:IE$^\text{k}$/MCC	0.0416796	activating, gel-phase SLB	AND:IE$^\text{k}$/MCC	$10\text{ min} \leq t < 20\text{ min}$	0.14303
			activating, gel-phase SLB	5c.c7:IE$^\text{k}$/MCC	0.0507257	activating, gel-phase SLB	AND:IE$^\text{k}$/MCC	$10\text{ min} \leq t < 20\text{ min}$	0.165893
			activating, gel-phase SLB	5c.c7:IE$^\text{k}$/MCC	0.0384011	activating, gel-phase SLB	AND:IE$^\text{k}$/MCC	$10\text{ min} \leq t < 20\text{ min}$	0.159012
			activating, gel-phase SLB	5c.c7:IE$^\text{k}$/MCC	0.0312821	activating, gel-phase SLB	AND:IE$^\text{k}$/MCC	$10\text{ min} \leq t < 20\text{ min}$	0.164696
			activating, gel-phase SLB	5c.c7:IE$^\text{k}$/MCC	0.0395218	activating, gel-phase SLB	AND:IE$^\text{k}$/MCC	$10\text{ min} \leq t < 20\text{ min}$	0.163314
			activating, gel-phase SLB	5c.c7:IE$^\text{k}$/MCC	0.0482565	activating, gel-phase SLB	AND:IE$^\text{k}$/MCC	$10\text{ min} \leq t < 20\text{ min}$	0.128696
			activating, gel-phase SLB	5c.c7:IE$^\text{k}$/MCC	0.0368643	activating, gel-phase SLB	AND:IE$^\text{k}$/MCC	$10\text{ min} \leq t < 20\text{ min}$	0.166874
			activating, gel-phase SLB	5c.c7:IE$^\text{k}$/MCC	0.0376146	activating, gel-phase SLB	AND:IE$^\text{k}$/MCC	$10\text{ min} \leq t < 20\text{ min}$	0.129736
			activating, gel-phase SLB	5c.c7:IE$^\text{k}$/MCC	0.0366176	activating, gel-phase SLB	AND:IE$^\text{k}$/MCC	$10\text{ min} \leq t < 20\text{ min}$	0.159489
			activating, gel-phase SLB	5c.c7:IE$^\text{k}$/MCC	0.0401873	activating, gel-phase SLB	AND:IE$^\text{k}$/MCC	$10\text{ min} \leq t < 20\text{ min}$	0.121
			activating, gel-phase SLB	5c.c7:IE$^\text{k}$/MCC	0.0433698	activating, gel-phase SLB	AND:IE$^\text{k}$/MCC	$10\text{ min} \leq t < 20\text{ min}$	0.157479
			activating, gel-phase SLB	5c.c7:IE$^\text{k}$/MCC	0.0279518	activating, gel-phase SLB	AND:IE$^\text{k}$/MCC	$10\text{ min} \leq t < 20\text{ min}$	0.158383
			activating, gel-phase SLB	5c.c7:IE$^\text{k}$/MCC	0.0453253	activating, gel-phase SLB	AND:IE$^\text{k}$/MCC	$10\text{ min} \leq t < 20\text{ min}$	0.156491
			activating, gel-phase SLB	5c.c7:IE$^\text{k}$/MCC	0.0426152	activating, gel-phase SLB	AND:IE$^\text{k}$/MCC	$10\text{ min} \leq t < 20\text{ min}$	0.137423
			activating, gel-phase SLB	5c.c7:IE$^\text{k}$/MCC	0.0318991	activating, gel-phase SLB	AND:IE$^\text{k}$/MCC	$10\text{ min} \leq t < 20\text{ min}$	0.153416
			activating, gel-phase SLB	5c.c7:IE$^\text{k}$/MCC	0.0403711	activating, gel-phase SLB	AND:IE$^\text{k}$/MCC	$10\text{ min} \leq t < 20\text{ min}$	0.134693
			activating, gel-phase SLB	5c.c7:IE$^\text{k}$/MCC	0.0351993	activating, gel-phase SLB	AND:IE$^\text{k}$/MCC	$10\text{ min} \leq t < 20\text{ min}$	0.161207
			activating, gel-phase SLB	5c.c7:IE$^\text{k}$/MCC	0.0441947	activating, gel-phase SLB	AND:IE$^\text{k}$/MCC	$10\text{ min} \leq t < 20\text{ min}$	0.147896
			activating, gel-phase SLB	5c.c7:IE$^\text{k}$/MCC	0.0333499	activating, gel-phase SLB	AND:IE$^\text{k}$/MCC	$10\text{ min} \leq t < 20\text{ min}$	0.153309
			activating, gel-phase SLB	5c.c7:IE$^\text{k}$/MCC	0.0497886	activating, gel-phase SLB	AND:IE$^\text{k}$/MCC	$10\text{ min} \leq t < 20\text{ min}$	0.120526
			activating, gel-phase SLB	5c.c7:IE$^\text{k}$/MCC	0.0430831	activating, gel-phase SLB	AND:IE$^\text{k}$/MCC	$10\text{ min} \leq t < 20\text{ min}$	0.152786
			activating, gel-phase SLB	5c.c7:IE$^\text{k}$/MCC	0.0407667	activating, gel-phase SLB	AND:IE$^\text{k}$/MCC	$10\text{ min} \leq t < 20\text{ min}$	0.161303
			activating, gel-phase SLB	5c.c7:IE$^\text{k}$/MCC	0.036589	activating, gel-phase SLB	AND:IE$^\text{k}$/MCC	$10\text{ min} \leq t < 20\text{ min}$	0.14201
			activating, gel-phase SLB	5c.c7:IE$^\text{k}$/MCC	0.0368591	activating, gel-phase SLB	AND:IE$^\text{k}$/MCC	$10\text{ min} \leq t < 20\text{ min}$	0.12925
			activating, gel-phase SLB	5c.c7:IE$^\text{k}$/MCC	0.0456777	activating, gel-phase SLB	AND:IE$^\text{k}$/MCC	$10\text{ min} \leq t < 20\text{ min}$	0.135803
			activating, gel-phase SLB	5c.c7:IE$^\text{k}$/MCC	0.0290785	activating, gel-phase SLB	AND:IE$^\text{k}$/MCC	$10\text{ min} \leq t < 20\text{ min}$	0.122141
			activating, gel-phase SLB	5c.c7:IE$^\text{k}$/MCC	0.032577	activating, gel-phase SLB	AND:IE$^\text{k}$/MCC	$10\text{ min} \leq t < 20\text{ min}$	0.153746
			activating, gel-phase SLB	5c.c7:IE$^\text{k}$/MCC	0.0435655	activating, gel-phase SLB	AND:IE$^\text{k}$/MCC	$10\text{ min} \leq t < 20\text{ min}$	0.161868
			activating, gel-phase SLB	5c.c7:IE$^\text{k}$/MCC	0.0366044	activating, gel-phase SLB	AND:IE$^\text{k}$/MCC	$10\text{ min} \leq t < 20\text{ min}$	0.141404
			activating, gel-phase SLB	5c.c7:IE$^\text{k}$/MCC	0.0400279	activating, gel-phase SLB	AND:IE$^\text{k}$/MCC	$10\text{ min} \leq t < 20\text{ min}$	0.178222
			activating, gel-phase SLB	5c.c7:IE$^\text{k}$/MCC	0.0375331	activating, gel-phase SLB	AND:IE$^\text{k}$/MCC	$10\text{ min} \leq t < 20\text{ min}$	0.145014
			activating, gel-phase SLB	5c.c7:IE$^\text{k}$/MCC	0.0346878	activating, gel-phase SLB	AND:IE$^\text{k}$/MCC	$10\text{ min} \leq t < 20\text{ min}$	0.159621
			activating, gel-phase SLB	5c.c7:IE$^\text{k}$/MCC	0.0330247	activating, gel-phase SLB	AND:IE$^\text{k}$/MCC	$10\text{ min} \leq t < 20\text{ min}$	0.143788
			activating, gel-phase SLB	5c.c7:IE$^\text{k}$/MCC	0.0418157	activating, gel-phase SLB	AND:IE$^\text{k}$/MCC	$10\text{ min} \leq t < 20\text{ min}$	0.149582
			activating, gel-phase SLB	5c.c7:IE$^\text{k}$/MCC	0.0391617	activating, gel-phase SLB	AND:IE$^\text{k}$/MCC	$10\text{ min} \leq t < 20\text{ min}$	0.159826
			activating, gel-phase SLB	5c.c7:IE$^\text{k}$/MCC	0.032002	activating, gel-phase SLB	AND:IE$^\text{k}$/MCC	$10\text{ min} \leq t < 20\text{ min}$	0.151563
			activating, gel-phase SLB	5c.c7:IE$^\text{k}$/MCC	0.0399786	activating, gel-phase SLB	AND:IE$^\text{k}$/MCC	$10\text{ min} \leq t < 20\text{ min}$	0.158061
			activating, gel-phase SLB	5c.c7:IE$^\text{k}$/MCC	0.0482958	activating, gel-phase SLB	AND:IE$^\text{k}$/MCC	$10\text{ min} \leq t < 20\text{ min}$	0.143768
			activating, gel-phase SLB	5c.c7:IE$^\text{k}$/MCC	0.039496	activating, gel-phase SLB	AND:IE$^\text{k}$/MCC	$10\text{ min} \leq t < 20\text{ min}$	0.165112
			activating, gel-phase SLB	5c.c7:IE$^\text{k}$/MCC	0.0366555	activating, gel-phase SLB	AND:IE$^\text{k}$/MCC	$10\text{ min} \leq t < 20\text{ min}$	0.15353
			activating, gel-phase SLB	5c.c7:IE$^\text{k}$/MCC	0.0333813	activating, gel-phase SLB	AND:IE$^\text{k}$/MCC	$10\text{ min} \leq t < 20\text{ min}$	0.16147
			activating, gel-phase SLB	5c.c7:IE$^\text{k}$/MCC	0.0436796	activating, gel-phase SLB	AND:IE$^\text{k}$/MCC	$10\text{ min} \leq t < 20\text{ min}$	0.143096
			activating, gel-phase SLB	5c.c7:IE$^\text{k}$/MCC	0.0453468	activating, gel-phase SLB	AND:IE$^\text{k}$/MCC	$10\text{ min} \leq t < 20\text{ min}$	0.13184
			activating, gel-phase SLB	5c.c7:IE$^\text{k}$/MCC	0.0382086	activating, gel-phase SLB	AND:IE$^\text{k}$/MCC	$10\text{ min} \leq t < 20\text{ min}$	0.151352
			activating, gel-phase SLB	5c.c7:IE$^\text{k}$/MCC	0.0456883	activating, gel-phase SLB	AND:IE$^\text{k}$/MCC	$10\text{ min} \leq t < 20\text{ min}$	0.125511
			activating, gel-phase SLB	5c.c7:IE$^\text{k}$/MCC	0.0488517	activating, gel-phase SLB	AND:IE$^\text{k}$/MCC	$10\text{ min} \leq t < 20\text{ min}$	0.143591
			activating, gel-phase SLB	5c.c7:IE$^\text{k}$/MCC	0.0436046	activating, gel-phase SLB	AND:IE$^\text{k}$/MCC	$10\text{ min} \leq t < 20\text{ min}$	0.135498
			activating, gel-phase SLB	5c.c7:IE$^\text{k}$/MCC	0.033732	activating, gel-phase SLB	AND:IE$^\text{k}$/MCC	$10\text{ min} \leq t < 20\text{ min}$	0.115752
			activating, gel-phase SLB	5c.c7:IE$^\text{k}$/MCC	0.0315178	activating, gel-phase SLB	AND:IE$^\text{k}$/MCC	$10\text{ min} \leq t < 20\text{ min}$	0.149149
			activating, gel-phase SLB	5c.c7:IE$^\text{k}$/MCC	0.042726	activating, gel-phase SLB	AND:IE$^\text{k}$/MCC	$10\text{ min} \leq t < 20\text{ min}$	0.171337
			activating, gel-phase SLB	5c.c7:IE$^\text{k}$/MCC	0.0440939	activating, gel-phase SLB	AND:IE$^\text{k}$/MCC	$10\text{ min} \leq t < 20\text{ min}$	0.126904
			activating, gel-phase SLB	5c.c7:IE$^\text{k}$/MCC	0.0284607	activating, gel-phase SLB	AND:IE$^\text{k}$/MCC	$10\text{ min} \leq t < 20\text{ min}$	0.13324
			activating, gel-phase SLB	5c.c7:IE$^\text{k}$/MCC	0.0486489	activating, gel-phase SLB	AND:IE$^\text{k}$/MCC	$10\text{ min} \leq t < 20\text{ min}$	0.138731
			activating, gel-phase SLB	5c.c7:IE$^\text{k}$/MCC	0.037048	activating, gel-phase SLB	AND:IE$^\text{k}$/MCC	$10\text{ min} \leq t < 20\text{ min}$	0.142162
			activating, gel-phase SLB	5c.c7:IE$^\text{k}$/MCC	0.034717	activating, gel-phase SLB	AND:IE$^\text{k}$/MCC	$10\text{ min} \leq t < 20\text{ min}$	0.159988
			activating, gel-phase SLB	5c.c7:IE$^\text{k}$/MCC	0.0424113	activating, gel-phase SLB	AND:IE$^\text{k}$/MCC	$10\text{ min} \leq t < 20\text{ min}$	0.143067
			activating, gel-phase SLB	5c.c7:IE$^\text{k}$/MCC	0.0457705	activating, gel-phase SLB	AND:IE$^\text{k}$/MCC	$10\text{ min} \leq t < 20\text{ min}$	0.132186
			activating, gel-phase SLB	5c.c7:IE$^\text{k}$/MCC	0.0369607	activating, gel-phase SLB	AND:IE$^\text{k}$/MCC	$10\text{ min} \leq t < 20\text{ min}$	0.160677
			activating, gel-phase SLB	5c.c7:IE$^\text{k}$/MCC	0.0420738	activating, gel-phase SLB	AND:IE$^\text{k}$/MCC	$10\text{ min} \leq t < 20\text{ min}$	0.16406
			activating, gel-phase SLB	5c.c7:IE$^\text{k}$/MCC	0.0394682	activating, gel-phase SLB	AND:IE$^\text{k}$/MCC	$10\text{ min} \leq t < 20\text{ min}$	0.13683
			activating, gel-phase SLB	5c.c7:IE$^\text{k}$/MCC	0.0505087	activating, gel-phase SLB	AND:IE$^\text{k}$/MCC	$10\text{ min} \leq t < 20\text{ min}$	0.165001
			activating, gel-phase SLB	5c.c7:IE$^\text{k}$/MCC	0.0485971	activating, gel-phase SLB	AND:IE$^\text{k}$/MCC	$10\text{ min} \leq t < 20\text{ min}$	0.123315
			activating, gel-phase SLB	5c.c7:IE$^\text{k}$/MCC	0.0472997	activating, gel-phase SLB	AND:IE$^\text{k}$/MCC	$10\text{ min} \leq t < 20\text{ min}$	0.165682
			activating, gel-phase SLB	5c.c7:IE$^\text{k}$/MCC	0.0410434	activating, gel-phase SLB	AND:IE$^\text{k}$/MCC	$10\text{ min} \leq t < 20\text{ min}$	0.158269
			activating, gel-phase SLB	5c.c7:IE$^\text{k}$/MCC	0.0462805	activating, gel-phase SLB	AND:IE$^\text{k}$/MCC	$10\text{ min} \leq t < 20\text{ min}$	0.128837
			activating, gel-phase SLB	5c.c7:IE$^\text{k}$/MCC	0.028638	activating, gel-phase SLB	AND:IE$^\text{k}$/MCC	$10\text{ min} \leq t < 20\text{ min}$	0.142569
			activating, gel-phase SLB	5c.c7:IE$^\text{k}$/MCC	0.0489455	activating, gel-phase SLB	AND:IE$^\text{k}$/MCC	$10\text{ min} \leq t < 20\text{ min}$	0.128202
			activating, gel-phase SLB	5c.c7:IE$^\text{k}$/MCC	0.0362556	activating, gel-phase SLB	AND:IE$^\text{k}$/MCC	$10\text{ min} \leq t < 20\text{ min}$	0.139876
			activating, gel-phase SLB	5c.c7:IE$^\text{k}$/MCC	0.0335191	activating, gel-phase SLB	AND:IE$^\text{k}$/MCC	$10\text{ min} \leq t < 20\text{ min}$	0.149308
			activating, gel-phase SLB	5c.c7:IE$^\text{k}$/MCC	0.037947	activating, gel-phase SLB	AND:IE$^\text{k}$/MCC	$10\text{ min} \leq t < 20\text{ min}$	0.117206
			activating, gel-phase SLB	5c.c7:IE$^\text{k}$/MCC	0.0414014	activating, gel-phase SLB	AND:IE$^\text{k}$/MCC	$10\text{ min} \leq t < 20\text{ min}$	0.155169
			activating, gel-phase SLB	5c.c7:IE$^\text{k}$/MCC	0.030373	activating, gel-phase SLB	AND:IE$^\text{k}$/MCC	$10\text{ min} \leq t < 20\text{ min}$	0.151154
			activating, gel-phase SLB	5c.c7:IE$^\text{k}$/MCC	0.0339921	activating, gel-phase SLB	AND:IE$^\text{k}$/MCC	$10\text{ min} \leq t < 20\text{ min}$	0.139502
			activating, gel-phase SLB	5c.c7:IE$^\text{k}$/MCC	0.0362497	activating, gel-phase SLB	AND:IE$^\text{k}$/MCC	$10\text{ min} \leq t < 20\text{ min}$	0.184103
			activating, gel-phase SLB	5c.c7:IE$^\text{k}$/MCC	0.0403842	activating, gel-phase SLB	AND:IE$^\text{k}$/MCC	$10\text{ min} \leq t < 20\text{ min}$	0.138024
			activating, gel-phase SLB	5c.c7:IE$^\text{k}$/MCC	0.0387653	activating, gel-phase SLB	AND:IE$^\text{k}$/MCC	$10\text{ min} \leq t < 20\text{ min}$	0.133199
			activating, gel-phase SLB	5c.c7:IE$^\text{k}$/MCC	0.03641	activating, gel-phase SLB	AND:IE$^\text{k}$/MCC	$10\text{ min} \leq t < 20\text{ min}$	0.154134
			activating, gel-phase SLB	5c.c7:IE$^\text{k}$/MCC	0.0429328	activating, gel-phase SLB	AND:IE$^\text{k}$/MCC	$10\text{ min} \leq t < 20\text{ min}$	0.148702
			activating, gel-phase SLB	5c.c7:IE$^\text{k}$/MCC	0.0378071	activating, gel-phase SLB	AND:IE$^\text{k}$/MCC	$10\text{ min} \leq t < 20\text{ min}$	0.155907
			activating, gel-phase SLB	5c.c7:IE$^\text{k}$/MCC	0.0410194	activating, gel-phase SLB	AND:IE$^\text{k}$/MCC	$10\text{ min} \leq t < 20\text{ min}$	0.130675
			activating, gel-phase SLB	5c.c7:IE$^\text{k}$/MCC	0.0397956	activating, gel-phase SLB	AND:IE$^\text{k}$/MCC	$10\text{ min} \leq t < 20\text{ min}$	0.150647
			activating, gel-phase SLB	5c.c7:IE$^\text{k}$/MCC	0.0420716	activating, gel-phase SLB	AND:IE$^\text{k}$/MCC	$10\text{ min} \leq t < 20\text{ min}$	0.154255
			activating, gel-phase SLB	5c.c7:IE$^\text{k}$/MCC	0.0346728	activating, gel-phase SLB	AND:IE$^\text{k}$/MCC	$10\text{ min} \leq t < 20\text{ min}$	0.146986
			activating, gel-phase SLB	5c.c7:IE$^\text{k}$/MCC	0.040147	activating, gel-phase SLB	AND:IE$^\text{k}$/MCC	$10\text{ min} \leq t < 20\text{ min}$	0.163928
			activating, gel-phase SLB	5c.c7:IE$^\text{k}$/MCC	0.0337369	activating, gel-phase SLB	AND:IE$^\text{k}$/MCC	$10\text{ min} \leq t < 20\text{ min}$	0.153134
			activating, gel-phase SLB	5c.c7:IE$^\text{k}$/MCC	0.0386943	activating, gel-phase SLB	AND:IE$^\text{k}$/MCC	$10\text{ min} \leq t < 20\text{ min}$	0.130593
			activating, gel-phase SLB	5c.c7:IE$^\text{k}$/MCC	0.0359837	activating, gel-phase SLB	AND:IE$^\text{k}$/MCC	$10\text{ min} \leq t < 20\text{ min}$	0.119188
			activating, gel-phase SLB	5c.c7:IE$^\text{k}$/MCC	0.0456467	activating, gel-phase SLB	AND:IE$^\text{k}$/MCC	$10\text{ min} \leq t < 20\text{ min}$	0.143674
			activating, gel-phase SLB	5c.c7:IE$^\text{k}$/MCC	0.0363923	activating, gel-phase SLB	AND:IE$^\text{k}$/MCC	$10\text{ min} \leq t < 20\text{ min}$	0.139899
			activating, gel-phase SLB	5c.c7:IE$^\text{k}$/MCC	0.0376511	activating, gel-phase SLB	AND:IE$^\text{k}$/MCC	$10\text{ min} \leq t < 20\text{ min}$	0.158954
			activating, gel-phase SLB	5c.c7:IE$^\text{k}$/MCC	0.0410236	activating, gel-phase SLB	AND:IE$^\text{k}$/MCC	$10\text{ min} \leq t < 20\text{ min}$	0.142029
			activating, gel-phase SLB	5c.c7:IE$^\text{k}$/MCC	0.0447939	activating, gel-phase SLB	AND:IE$^\text{k}$/MCC	$10\text{ min} \leq t < 20\text{ min}$	0.15637
			activating, gel-phase SLB	5c.c7:IE$^\text{k}$/MCC	0.0337563	activating, gel-phase SLB	AND:IE$^\text{k}$/MCC	$10\text{ min} \leq t < 20\text{ min}$	0.165072
			activating, gel-phase SLB	5c.c7:IE$^\text{k}$/MCC	0.0361829	activating, gel-phase SLB	AND:IE$^\text{k}$/MCC	$10\text{ min} \leq t < 20\text{ min}$	0.131126
			activating, gel-phase SLB	5c.c7:IE$^\text{k}$/MCC	0.0339009	activating, gel-phase SLB	AND:IE$^\text{k}$/MCC	$10\text{ min} \leq t < 20\text{ min}$	0.156861
			activating, gel-phase SLB	5c.c7:IE$^\text{k}$/MCC	0.0402115	activating, gel-phase SLB	AND:IE$^\text{k}$/MCC	$10\text{ min} \leq t < 20\text{ min}$	0.1622
			activating, gel-phase SLB	5c.c7:IE$^\text{k}$/MCC	0.0363704	activating, gel-phase SLB	AND:IE$^\text{k}$/MCC	$10\text{ min} \leq t < 20\text{ min}$	0.136863
			activating, gel-phase SLB	5c.c7:IE$^\text{k}$/MCC	0.031813	activating, gel-phase SLB	AND:IE$^\text{k}$/MCC	$10\text{ min} \leq t < 20\text{ min}$	0.167866
			activating, gel-phase SLB	5c.c7:IE$^\text{k}$/MCC	0.0441639	activating, gel-phase SLB	AND:IE$^\text{k}$/MCC	$10\text{ min} \leq t < 20\text{ min}$	0.15539
			activating, gel-phase SLB	5c.c7:IE$^\text{k}$/MCC	0.0377649	activating, gel-phase SLB	AND:IE$^\text{k}$/MCC	$10\text{ min} \leq t < 20\text{ min}$	0.15626
			activating, gel-phase SLB	5c.c7:IE$^\text{k}$/MCC	0.0297244	activating, gel-phase SLB	AND:IE$^\text{k}$/MCC	$10\text{ min} \leq t < 20\text{ min}$	0.160941
			activating, gel-phase SLB	5c.c7:IE$^\text{k}$/MCC	0.0373771	activating, gel-phase SLB	AND:IE$^\text{k}$/MCC	$10\text{ min} \leq t < 20\text{ min}$	0.129724
			activating, gel-phase SLB	5c.c7:IE$^\text{k}$/MCC	0.0439527	activating, gel-phase SLB	AND:IE$^\text{k}$/MCC	$10\text{ min} \leq t < 20\text{ min}$	0.152563
			activating, gel-phase SLB	5c.c7:IE$^\text{k}$/MCC	0.0462403	activating, gel-phase SLB	AND:IE$^\text{k}$/MCC	$10\text{ min} \leq t < 20\text{ min}$	0.161122
			activating, gel-phase SLB	5c.c7:IE$^\text{k}$/MCC	0.0295166	activating, gel-phase SLB	AND:IE$^\text{k}$/MCC	$10\text{ min} \leq t < 20\text{ min}$	0.142139
			activating, gel-phase SLB	5c.c7:IE$^\text{k}$/MCC	0.0315087	activating, gel-phase SLB	AND:IE$^\text{k}$/MCC	$10\text{ min} \leq t < 20\text{ min}$	0.165677
			activating, gel-phase SLB	5c.c7:IE$^\text{k}$/MCC	0.0304611	activating, gel-phase SLB	AND:IE$^\text{k}$/MCC	$10\text{ min} \leq t < 20\text{ min}$	0.143943
			activating, gel-phase SLB	5c.c7:IE$^\text{k}$/MCC	0.0344171	activating, gel-phase SLB	AND:IE$^\text{k}$/MCC	$10\text{ min} \leq t < 20\text{ min}$	0.162366
			activating, gel-phase SLB	5c.c7:IE$^\text{k}$/MCC	0.0406591	activating, gel-phase SLB	AND:IE$^\text{k}$/MCC	$10\text{ min} \leq t < 20\text{ min}$	0.148602
			activating, gel-phase SLB	5c.c7:IE$^\text{k}$/MCC	0.0349359	activating, gel-phase SLB	AND:IE$^\text{k}$/MCC	$10\text{ min} \leq t < 20\text{ min}$	0.14088
			activating, gel-phase SLB	5c.c7:IE$^\text{k}$/MCC	0.0363484	activating, gel-phase SLB	AND:IE$^\text{k}$/MCC	$10\text{ min} \leq t < 20\text{ min}$	0.17315
			activating, gel-phase SLB	5c.c7:IE$^\text{k}$/MCC	0.0326787	activating, gel-phase SLB	AND:IE$^\text{k}$/MCC	$10\text{ min} \leq t < 20\text{ min}$	0.14658
			activating, gel-phase SLB	5c.c7:IE$^\text{k}$/MCC	0.0329696	activating, gel-phase SLB	AND:IE$^\text{k}$/MCC	$10\text{ min} \leq t < 20\text{ min}$	0.111999
			activating, gel-phase SLB	5c.c7:IE$^\text{k}$/MCC	0.0430346	activating, gel-phase SLB	AND:IE$^\text{k}$/MCC	$10\text{ min} \leq t < 20\text{ min}$	0.1587
			activating, gel-phase SLB	5c.c7:IE$^\text{k}$/MCC	0.043758	activating, gel-phase SLB	AND:IE$^\text{k}$/MCC	$10\text{ min} \leq t < 20\text{ min}$	0.144798
			activating, gel-phase SLB	5c.c7:IE$^\text{k}$/MCC	0.0383771	activating, gel-phase SLB	AND:IE$^\text{k}$/MCC	$10\text{ min} \leq t < 20\text{ min}$	0.206697
			activating, gel-phase SLB	5c.c7:IE$^\text{k}$/MCC	0.0342864	activating, gel-phase SLB	AND:IE$^\text{k}$/MCC	$10\text{ min} \leq t < 20\text{ min}$	0.14263
			activating, gel-phase SLB	5c.c7:IE$^\text{k}$/MCC	0.0403887	activating, gel-phase SLB	AND:IE$^\text{k}$/MCC	$10\text{ min} \leq t < 20\text{ min}$	0.11287
			activating, gel-phase SLB	5c.c7:IE$^\text{k}$/MCC	0.0326691	activating, gel-phase SLB	AND:IE$^\text{k}$/MCC	$10\text{ min} \leq t < 20\text{ min}$	0.135379
			activating, gel-phase SLB	5c.c7:IE$^\text{k}$/MCC	0.0355267	activating, gel-phase SLB	AND:IE$^\text{k}$/MCC	$10\text{ min} \leq t < 20\text{ min}$	0.129541
			activating, gel-phase SLB	5c.c7:IE$^\text{k}$/MCC	0.0426033	activating, gel-phase SLB	AND:IE$^\text{k}$/MCC	$10\text{ min} \leq t < 20\text{ min}$	0.153492
			activating, gel-phase SLB	5c.c7:IE$^\text{k}$/MCC	0.0441401	activating, gel-phase SLB	AND:IE$^\text{k}$/MCC	$10\text{ min} \leq t < 20\text{ min}$	0.137395
			activating, gel-phase SLB	5c.c7:IE$^\text{k}$/MCC	0.0409286	activating, gel-phase SLB	AND:IE$^\text{k}$/MCC	$10\text{ min} \leq t < 20\text{ min}$	0.132926
			activating, gel-phase SLB	5c.c7:IE$^\text{k}$/MCC	0.0431097	activating, gel-phase SLB	AND:IE$^\text{k}$/MCC	$10\text{ min} \leq t < 20\text{ min}$	0.155464
			activating, gel-phase SLB	5c.c7:IE$^\text{k}$/MCC	0.046962	activating, gel-phase SLB	AND:IE$^\text{k}$/MCC	$10\text{ min} \leq t < 20\text{ min}$	0.140269
			activating, gel-phase SLB	5c.c7:IE$^\text{k}$/MCC	0.0262891	activating, gel-phase SLB	AND:IE$^\text{k}$/MCC	$10\text{ min} \leq t < 20\text{ min}$	0.182509
			activating, gel-phase SLB	5c.c7:IE$^\text{k}$/MCC	0.0441876	activating, gel-phase SLB	AND:IE$^\text{k}$/MCC	$10\text{ min} \leq t < 20\text{ min}$	0.144077
			activating, gel-phase SLB	5c.c7:IE$^\text{k}$/MCC	0.0315908	activating, gel-phase SLB	AND:IE$^\text{k}$/MCC	$10\text{ min} \leq t < 20\text{ min}$	0.164953
			activating, gel-phase SLB	5c.c7:IE$^\text{k}$/MCC	0.0362478	activating, gel-phase SLB	AND:IE$^\text{k}$/MCC	$10\text{ min} \leq t < 20\text{ min}$	0.148773
			activating, gel-phase SLB	5c.c7:IE$^\text{k}$/MCC	0.0417212	activating, gel-phase SLB	AND:IE$^\text{k}$/MCC	$10\text{ min} \leq t < 20\text{ min}$	0.149675
			activating, gel-phase SLB	5c.c7:IE$^\text{k}$/MCC	0.0399055	activating, gel-phase SLB	AND:IE$^\text{k}$/MCC	$10\text{ min} \leq t < 20\text{ min}$	0.156447
			activating, gel-phase SLB	5c.c7:IE$^\text{k}$/MCC	0.0437718	activating, gel-phase SLB	AND:IE$^\text{k}$/MCC	$10\text{ min} \leq t < 20\text{ min}$	0.132981
			activating, gel-phase SLB	5c.c7:IE$^\text{k}$/MCC	0.0485356	activating, gel-phase SLB	AND:IE$^\text{k}$/MCC	$10\text{ min} \leq t < 20\text{ min}$	0.157747
			activating, gel-phase SLB	5c.c7:IE$^\text{k}$/MCC	0.0417162	activating, gel-phase SLB	AND:IE$^\text{k}$/MCC	$10\text{ min} \leq t < 20\text{ min}$	0.125762
			activating, gel-phase SLB	5c.c7:IE$^\text{k}$/MCC	0.0358469	activating, gel-phase SLB	AND:IE$^\text{k}$/MCC	$10\text{ min} \leq t < 20\text{ min}$	0.161467
			activating, gel-phase SLB	5c.c7:IE$^\text{k}$/MCC	0.0422644	activating, gel-phase SLB	AND:IE$^\text{k}$/MCC	$10\text{ min} \leq t < 20\text{ min}$	0.157897
			activating, gel-phase SLB	5c.c7:IE$^\text{k}$/MCC	0.0364498	activating, gel-phase SLB	AND:IE$^\text{k}$/MCC	$10\text{ min} \leq t < 20\text{ min}$	0.133819
			activating, gel-phase SLB	5c.c7:IE$^\text{k}$/MCC	0.0353018	activating, gel-phase SLB	AND:IE$^\text{k}$/MCC	$10\text{ min} \leq t < 20\text{ min}$	0.131831
			activating, gel-phase SLB	5c.c7:IE$^\text{k}$/MCC	0.0384645	activating, gel-phase SLB	AND:IE$^\text{k}$/MCC	$10\text{ min} \leq t < 20\text{ min}$	0.166322
			activating, gel-phase SLB	5c.c7:IE$^\text{k}$/MCC	0.0384501	activating, gel-phase SLB	AND:IE$^\text{k}$/MCC	$10\text{ min} \leq t < 20\text{ min}$	0.138754
			activating, gel-phase SLB	5c.c7:IE$^\text{k}$/MCC	0.0396011	activating, gel-phase SLB	AND:IE$^\text{k}$/MCC	$10\text{ min} \leq t < 20\text{ min}$	0.139856
			activating, gel-phase SLB	5c.c7:IE$^\text{k}$/MCC	0.0309509	activating, gel-phase SLB	AND:IE$^\text{k}$/MCC	$10\text{ min} \leq t < 20\text{ min}$	0.163659
			activating, gel-phase SLB	5c.c7:IE$^\text{k}$/MCC	0.0468963	activating, gel-phase SLB	AND:IE$^\text{k}$/MCC	$10\text{ min} \leq t < 20\text{ min}$	0.123228
			activating, gel-phase SLB	5c.c7:IE$^\text{k}$/MCC	0.0383341	activating, gel-phase SLB	AND:IE$^\text{k}$/MCC	$10\text{ min} \leq t < 20\text{ min}$	0.156944
			activating, gel-phase SLB	5c.c7:IE$^\text{k}$/MCC	0.0412176	activating, gel-phase SLB	AND:IE$^\text{k}$/MCC	$10\text{ min} \leq t < 20\text{ min}$	0.141209
			activating, gel-phase SLB	5c.c7:IE$^\text{k}$/MCC	0.034686	activating, gel-phase SLB	AND:IE$^\text{k}$/MCC	$10\text{ min} \leq t < 20\text{ min}$	0.142369
			activating, gel-phase SLB	5c.c7:IE$^\text{k}$/MCC	0.0388649	activating, gel-phase SLB	AND:IE$^\text{k}$/MCC	$10\text{ min} \leq t < 20\text{ min}$	0.174488
			activating, gel-phase SLB	5c.c7:IE$^\text{k}$/MCC	0.0424416	activating, gel-phase SLB	AND:IE$^\text{k}$/MCC	$10\text{ min} \leq t < 20\text{ min}$	0.171082
			activating, gel-phase SLB	5c.c7:IE$^\text{k}$/MCC	0.0354226	activating, gel-phase SLB	AND:IE$^\text{k}$/MCC	$10\text{ min} \leq t < 20\text{ min}$	0.149791
			activating, gel-phase SLB	5c.c7:IE$^\text{k}$/MCC	0.0460969	activating, gel-phase SLB	AND:IE$^\text{k}$/MCC	$10\text{ min} \leq t < 20\text{ min}$	0.150238
			activating, gel-phase SLB	5c.c7:IE$^\text{k}$/MCC	0.0364158	activating, gel-phase SLB	AND:IE$^\text{k}$/MCC	$10\text{ min} \leq t < 20\text{ min}$	0.138299
			activating, gel-phase SLB	5c.c7:IE$^\text{k}$/MCC	0.0482049	activating, gel-phase SLB	AND:IE$^\text{k}$/MCC	$10\text{ min} \leq t < 20\text{ min}$	0.161379
			activating, gel-phase SLB	5c.c7:IE$^\text{k}$/MCC	0.0427955	activating, gel-phase SLB	AND:IE$^\text{k}$/MCC	$10\text{ min} \leq t < 20\text{ min}$	0.131756
			activating, gel-phase SLB	5c.c7:IE$^\text{k}$/MCC	0.0416772	activating, gel-phase SLB	AND:IE$^\text{k}$/MCC	$10\text{ min} \leq t < 20\text{ min}$	0.161446
			activating, gel-phase SLB	5c.c7:IE$^\text{k}$/MCC	0.0345123	activating, gel-phase SLB	AND:IE$^\text{k}$/MCC	$10\text{ min} \leq t < 20\text{ min}$	0.144516
			activating, gel-phase SLB	5c.c7:IE$^\text{k}$/MCC	0.0456829	activating, gel-phase SLB	AND:IE$^\text{k}$/MCC	$10\text{ min} \leq t < 20\text{ min}$	0.132356
			activating, gel-phase SLB	5c.c7:IE$^\text{k}$/MCC	0.0409389	activating, gel-phase SLB	AND:IE$^\text{k}$/MCC	$10\text{ min} \leq t < 20\text{ min}$	0.134615
			activating, gel-phase SLB	5c.c7:IE$^\text{k}$/MCC	0.0462851	activating, gel-phase SLB	AND:IE$^\text{k}$/MCC	$10\text{ min} \leq t < 20\text{ min}$	0.110299
			activating, gel-phase SLB	5c.c7:IE$^\text{k}$/MCC	0.0364843	activating, gel-phase SLB	AND:IE$^\text{k}$/MCC	$10\text{ min} \leq t < 20\text{ min}$	0.141031
			activating, gel-phase SLB	5c.c7:IE$^\text{k}$/MCC	0.0387734	activating, gel-phase SLB	AND:IE$^\text{k}$/MCC	$10\text{ min} \leq t < 20\text{ min}$	0.14056
			activating, gel-phase SLB	5c.c7:IE$^\text{k}$/MCC	0.0353688	activating, gel-phase SLB	AND:IE$^\text{k}$/MCC	$10\text{ min} \leq t < 20\text{ min}$	0.140416
			activating, gel-phase SLB	5c.c7:IE$^\text{k}$/MCC	0.0404464	activating, gel-phase SLB	AND:IE$^\text{k}$/MCC	$10\text{ min} \leq t < 20\text{ min}$	0.148933
			activating, gel-phase SLB	5c.c7:IE$^\text{k}$/MCC	0.0352923	activating, gel-phase SLB	AND:IE$^\text{k}$/MCC	$10\text{ min} \leq t < 20\text{ min}$	0.133644
			activating, gel-phase SLB	5c.c7:IE$^\text{k}$/MCC	0.0397586	activating, gel-phase SLB	AND:IE$^\text{k}$/MCC	$10\text{ min} \leq t < 20\text{ min}$	0.177977
			activating, gel-phase SLB	5c.c7:IE$^\text{k}$/MCC	0.0442884	activating, gel-phase SLB	AND:IE$^\text{k}$/MCC	$10\text{ min} \leq t < 20\text{ min}$	0.135762
			activating, gel-phase SLB	5c.c7:IE$^\text{k}$/MCC	0.0412729	activating, gel-phase SLB	AND:IE$^\text{k}$/MCC	$10\text{ min} \leq t < 20\text{ min}$	0.148594
			activating, gel-phase SLB	5c.c7:IE$^\text{k}$/MCC	0.0358077	activating, gel-phase SLB	AND:IE$^\text{k}$/MCC	$10\text{ min} \leq t < 20\text{ min}$	0.166761
			activating, gel-phase SLB	5c.c7:IE$^\text{k}$/MCC	0.0357962	activating, gel-phase SLB	AND:IE$^\text{k}$/MCC	$10\text{ min} \leq t < 20\text{ min}$	0.170993
			activating, gel-phase SLB	5c.c7:IE$^\text{k}$/MCC	0.0326692	activating, gel-phase SLB	AND:IE$^\text{k}$/MCC	$10\text{ min} \leq t < 20\text{ min}$	0.136844
			activating, gel-phase SLB	5c.c7:IE$^\text{k}$/MCC	0.0335598	activating, gel-phase SLB	AND:IE$^\text{k}$/MCC	$10\text{ min} \leq t < 20\text{ min}$	0.160602
			activating, gel-phase SLB	5c.c7:IE$^\text{k}$/MCC	0.0427277	activating, gel-phase SLB	AND:IE$^\text{k}$/MCC	$10\text{ min} \leq t < 20\text{ min}$	0.135163
			activating, gel-phase SLB	5c.c7:IE$^\text{k}$/MCC	0.0396617	activating, gel-phase SLB	AND:IE$^\text{k}$/MCC	$10\text{ min} \leq t < 20\text{ min}$	0.164205
			activating, gel-phase SLB	5c.c7:IE$^\text{k}$/MCC	0.0285609	activating, gel-phase SLB	AND:IE$^\text{k}$/MCC	$10\text{ min} \leq t < 20\text{ min}$	0.141081
			activating, gel-phase SLB	5c.c7:IE$^\text{k}$/MCC	0.0370227	activating, gel-phase SLB	AND:IE$^\text{k}$/MCC	$10\text{ min} \leq t < 20\text{ min}$	0.143083
			activating, gel-phase SLB	5c.c7:IE$^\text{k}$/MCC	0.0389028	activating, gel-phase SLB	AND:IE$^\text{k}$/MCC	$10\text{ min} \leq t < 20\text{ min}$	0.1565
			activating, gel-phase SLB	5c.c7:IE$^\text{k}$/MCC	0.0419056	activating, gel-phase SLB	AND:IE$^\text{k}$/MCC	$10\text{ min} \leq t < 20\text{ min}$	0.145094
			activating, gel-phase SLB	5c.c7:IE$^\text{k}$/MCC	0.0389406	activating, gel-phase SLB	AND:IE$^\text{k}$/MCC	$10\text{ min} \leq t < 20\text{ min}$	0.138169
			activating, gel-phase SLB	5c.c7:IE$^\text{k}$/MCC	0.0344277	activating, gel-phase SLB	AND:IE$^\text{k}$/MCC	$10\text{ min} \leq t < 20\text{ min}$	0.170224
			activating, gel-phase SLB	5c.c7:IE$^\text{k}$/MCC	0.040345	activating, gel-phase SLB	AND:IE$^\text{k}$/MCC	$10\text{ min} \leq t < 20\text{ min}$	0.155359
			activating, gel-phase SLB	5c.c7:IE$^\text{k}$/MCC	0.0470497	activating, gel-phase SLB	AND:IE$^\text{k}$/MCC	$10\text{ min} \leq t < 20\text{ min}$	0.182763
			activating, gel-phase SLB	5c.c7:IE$^\text{k}$/MCC	0.0418859	activating, gel-phase SLB	AND:IE$^\text{k}$/MCC	$10\text{ min} \leq t < 20\text{ min}$	0.152874
			activating, gel-phase SLB	5c.c7:IE$^\text{k}$/MCC	0.0447466	activating, gel-phase SLB	AND:IE$^\text{k}$/MCC	$10\text{ min} \leq t < 20\text{ min}$	0.147897
			activating, gel-phase SLB	5c.c7:IE$^\text{k}$/MCC	0.0501322	activating, gel-phase SLB	AND:IE$^\text{k}$/MCC	$10\text{ min} \leq t < 20\text{ min}$	0.152895
			activating, gel-phase SLB	5c.c7:IE$^\text{k}$/MCC	0.0413027	activating, gel-phase SLB	AND:IE$^\text{k}$/MCC	$10\text{ min} \leq t < 20\text{ min}$	0.12299
			activating, gel-phase SLB	5c.c7:IE$^\text{k}$/MCC	0.0348305	activating, gel-phase SLB	AND:IE$^\text{k}$/MCC	$10\text{ min} \leq t < 20\text{ min}$	0.141187
			activating, gel-phase SLB	5c.c7:IE$^\text{k}$/MCC	0.041434	activating, gel-phase SLB	AND:IE$^\text{k}$/MCC	$10\text{ min} \leq t < 20\text{ min}$	0.137411
			activating, gel-phase SLB	5c.c7:IE$^\text{k}$/MCC	0.0418858	activating, gel-phase SLB	AND:IE$^\text{k}$/MCC	$10\text{ min} \leq t < 20\text{ min}$	0.150991
			activating, gel-phase SLB	5c.c7:IE$^\text{k}$/MCC	0.0428118	activating, gel-phase SLB	AND:IE$^\text{k}$/MCC	$10\text{ min} \leq t < 20\text{ min}$	0.153123
			activating, gel-phase SLB	5c.c7:IE$^\text{k}$/MCC	0.0434567	activating, gel-phase SLB	AND:IE$^\text{k}$/MCC	$10\text{ min} \leq t < 20\text{ min}$	0.156875
			activating, gel-phase SLB	5c.c7:IE$^\text{k}$/MCC	0.0321207	activating, gel-phase SLB	AND:IE$^\text{k}$/MCC	$10\text{ min} \leq t < 20\text{ min}$	0.134329
			activating, gel-phase SLB	5c.c7:IE$^\text{k}$/MCC	0.0510253	activating, gel-phase SLB	AND:IE$^\text{k}$/MCC	$10\text{ min} \leq t < 20\text{ min}$	0.156344
			activating, gel-phase SLB	5c.c7:IE$^\text{k}$/MCC	0.0391573	activating, gel-phase SLB	AND:IE$^\text{k}$/MCC	$10\text{ min} \leq t < 20\text{ min}$	0.158887
			activating, gel-phase SLB	5c.c7:IE$^\text{k}$/MCC	0.0363129	activating, gel-phase SLB	AND:IE$^\text{k}$/MCC	$10\text{ min} \leq t < 20\text{ min}$	0.179003
			activating, gel-phase SLB	5c.c7:IE$^\text{k}$/MCC	0.0367508	activating, gel-phase SLB	AND:IE$^\text{k}$/MCC	$10\text{ min} \leq t < 20\text{ min}$	0.144213
			activating, gel-phase SLB	5c.c7:IE$^\text{k}$/MCC	0.0399056	activating, gel-phase SLB	AND:IE$^\text{k}$/MCC	$10\text{ min} \leq t < 20\text{ min}$	0.147435
			activating, gel-phase SLB	5c.c7:IE$^\text{k}$/MCC	0.0385763	activating, gel-phase SLB	AND:IE$^\text{k}$/MCC	$10\text{ min} \leq t < 20\text{ min}$	0.151589
			activating, gel-phase SLB	5c.c7:IE$^\text{k}$/MCC	0.0320511	activating, gel-phase SLB	AND:IE$^\text{k}$/MCC	$10\text{ min} \leq t < 20\text{ min}$	0.140709
			activating, gel-phase SLB	5c.c7:IE$^\text{k}$/MCC	0.0414246	activating, gel-phase SLB	AND:IE$^\text{k}$/MCC	$10\text{ min} \leq t < 20\text{ min}$	0.136118
			activating, gel-phase SLB	5c.c7:IE$^\text{k}$/MCC	0.0371178	activating, gel-phase SLB	AND:IE$^\text{k}$/MCC	$10\text{ min} \leq t < 20\text{ min}$	0.120382
			activating, gel-phase SLB	5c.c7:IE$^\text{k}$/MCC	0.0468051	activating, gel-phase SLB	AND:IE$^\text{k}$/MCC	$10\text{ min} \leq t < 20\text{ min}$	0.159639
			activating, gel-phase SLB	5c.c7:IE$^\text{k}$/MCC	0.0403544	activating, gel-phase SLB	AND:IE$^\text{k}$/MCC	$10\text{ min} \leq t < 20\text{ min}$	0.142266
			activating, gel-phase SLB	5c.c7:IE$^\text{k}$/MCC	0.0538881	activating, gel-phase SLB	AND:IE$^\text{k}$/MCC	$10\text{ min} \leq t < 20\text{ min}$	0.175515
			activating, gel-phase SLB	5c.c7:IE$^\text{k}$/MCC	0.026653	activating, gel-phase SLB	AND:IE$^\text{k}$/MCC	$10\text{ min} \leq t < 20\text{ min}$	0.142989
			activating, gel-phase SLB	5c.c7:IE$^\text{k}$/MCC	0.0502994	activating, gel-phase SLB	AND:IE$^\text{k}$/MCC	$10\text{ min} \leq t < 20\text{ min}$	0.131627
			activating, gel-phase SLB	5c.c7:IE$^\text{k}$/MCC	0.0458067	activating, gel-phase SLB	AND:IE$^\text{k}$/MCC	$10\text{ min} \leq t < 20\text{ min}$	0.137999
			activating, gel-phase SLB	5c.c7:IE$^\text{k}$/MCC	0.0372395	activating, gel-phase SLB	AND:IE$^\text{k}$/MCC	$10\text{ min} \leq t < 20\text{ min}$	0.164714
			activating, gel-phase SLB	5c.c7:IE$^\text{k}$/MCC	0.0363791	activating, gel-phase SLB	AND:IE$^\text{k}$/MCC	$10\text{ min} \leq t < 20\text{ min}$	0.174768
			activating, gel-phase SLB	5c.c7:IE$^\text{k}$/MCC	0.0484244	activating, gel-phase SLB	AND:IE$^\text{k}$/MCC	$10\text{ min} \leq t < 20\text{ min}$	0.132289
			activating, gel-phase SLB	5c.c7:IE$^\text{k}$/MCC	0.0381809	activating, gel-phase SLB	AND:IE$^\text{k}$/MCC	$10\text{ min} \leq t < 20\text{ min}$	0.156878
			activating, gel-phase SLB	5c.c7:IE$^\text{k}$/MCC	0.0354741	activating, gel-phase SLB	AND:IE$^\text{k}$/MCC	$10\text{ min} \leq t < 20\text{ min}$	0.158935
			activating, gel-phase SLB	5c.c7:IE$^\text{k}$/MCC	0.0386508	activating, gel-phase SLB	AND:IE$^\text{k}$/MCC	$10\text{ min} \leq t < 20\text{ min}$	0.136467
			activating, gel-phase SLB	5c.c7:IE$^\text{k}$/MCC	0.0408657	activating, gel-phase SLB	AND:IE$^\text{k}$/MCC	$10\text{ min} \leq t < 20\text{ min}$	0.150427
			activating, gel-phase SLB	5c.c7:IE$^\text{k}$/MCC	0.0430377	activating, gel-phase SLB	AND:IE$^\text{k}$/MCC	$10\text{ min} \leq t < 20\text{ min}$	0.166259
			activating, gel-phase SLB	5c.c7:IE$^\text{k}$/MCC	0.0328712	activating, gel-phase SLB	AND:IE$^\text{k}$/MCC	$10\text{ min} \leq t < 20\text{ min}$	0.146595
			activating, gel-phase SLB	5c.c7:IE$^\text{k}$/MCC	0.0421938	activating, gel-phase SLB	AND:IE$^\text{k}$/MCC	$10\text{ min} \leq t < 20\text{ min}$	0.164877
			activating, gel-phase SLB	5c.c7:IE$^\text{k}$/MCC	0.0522851	activating, gel-phase SLB	AND:IE$^\text{k}$/MCC	$10\text{ min} \leq t < 20\text{ min}$	0.149373
			activating, gel-phase SLB	5c.c7:IE$^\text{k}$/MCC	0.0394896	activating, gel-phase SLB	AND:IE$^\text{k}$/MCC	$10\text{ min} \leq t < 20\text{ min}$	0.143649
			activating, gel-phase SLB	5c.c7:IE$^\text{k}$/MCC	0.0537232	activating, gel-phase SLB	AND:IE$^\text{k}$/MCC	$10\text{ min} \leq t < 20\text{ min}$	0.149857
			activating, gel-phase SLB	5c.c7:IE$^\text{k}$/MCC	0.0371701	activating, gel-phase SLB	AND:IE$^\text{k}$/MCC	$10\text{ min} \leq t < 20\text{ min}$	0.148794
			activating, gel-phase SLB	5c.c7:IE$^\text{k}$/MCC	0.0327326	activating, gel-phase SLB	AND:IE$^\text{k}$/MCC	$10\text{ min} \leq t < 20\text{ min}$	0.169283
			activating, gel-phase SLB	5c.c7:IE$^\text{k}$/MCC	0.0341562	activating, gel-phase SLB	AND:IE$^\text{k}$/MCC	$10\text{ min} \leq t < 20\text{ min}$	0.154188
			activating, gel-phase SLB	5c.c7:IE$^\text{k}$/MCC	0.0381499	activating, gel-phase SLB	AND:IE$^\text{k}$/MCC	$10\text{ min} \leq t < 20\text{ min}$	0.144472
			activating, gel-phase SLB	5c.c7:IE$^\text{k}$/MCC	0.0400127	activating, gel-phase SLB	AND:IE$^\text{k}$/MCC	$10\text{ min} \leq t < 20\text{ min}$	0.156536
			activating, gel-phase SLB	5c.c7:IE$^\text{k}$/MCC	0.043869	activating, gel-phase SLB	AND:IE$^\text{k}$/MCC	$10\text{ min} \leq t < 20\text{ min}$	0.140964
			activating, gel-phase SLB	5c.c7:IE$^\text{k}$/MCC	0.0384098	activating, gel-phase SLB	AND:IE$^\text{k}$/MCC	$10\text{ min} \leq t < 20\text{ min}$	0.125723
			activating, gel-phase SLB	5c.c7:IE$^\text{k}$/MCC	0.0393766	activating, gel-phase SLB	AND:IE$^\text{k}$/MCC	$10\text{ min} \leq t < 20\text{ min}$	0.135168
			activating, gel-phase SLB	5c.c7:IE$^\text{k}$/MCC	0.033221	activating, gel-phase SLB	AND:IE$^\text{k}$/MCC	$10\text{ min} \leq t < 20\text{ min}$	0.122705
			activating, gel-phase SLB	5c.c7:IE$^\text{k}$/MCC	0.031112	activating, gel-phase SLB	AND:IE$^\text{k}$/MCC	$10\text{ min} \leq t < 20\text{ min}$	0.132741
			activating, gel-phase SLB	5c.c7:IE$^\text{k}$/MCC	0.0427141	activating, gel-phase SLB	AND:IE$^\text{k}$/MCC	$10\text{ min} \leq t < 20\text{ min}$	0.159071
			activating, gel-phase SLB	5c.c7:IE$^\text{k}$/MCC	0.0456712	activating, gel-phase SLB	AND:IE$^\text{k}$/MCC	$10\text{ min} \leq t < 20\text{ min}$	0.149483
			activating, gel-phase SLB	5c.c7:IE$^\text{k}$/MCC	0.04412	activating, gel-phase SLB	AND:IE$^\text{k}$/MCC	$10\text{ min} \leq t < 20\text{ min}$	0.150742
			activating, gel-phase SLB	5c.c7:IE$^\text{k}$/MCC	0.0366104	activating, gel-phase SLB	AND:IE$^\text{k}$/MCC	$10\text{ min} \leq t < 20\text{ min}$	0.155616
			activating, gel-phase SLB	5c.c7:IE$^\text{k}$/MCC	0.033475	activating, gel-phase SLB	AND:IE$^\text{k}$/MCC	$10\text{ min} \leq t < 20\text{ min}$	0.141762
			activating, gel-phase SLB	5c.c7:IE$^\text{k}$/MCC	0.0412052	activating, gel-phase SLB	AND:IE$^\text{k}$/MCC	$10\text{ min} \leq t < 20\text{ min}$	0.151563
			activating, gel-phase SLB	5c.c7:IE$^\text{k}$/MCC	0.0467808	activating, gel-phase SLB	AND:IE$^\text{k}$/MCC	$10\text{ min} \leq t < 20\text{ min}$	0.116957
			activating, gel-phase SLB	5c.c7:IE$^\text{k}$/MCC	0.0361287	activating, gel-phase SLB	AND:IE$^\text{k}$/MCC	$10\text{ min} \leq t < 20\text{ min}$	0.131199
			activating, gel-phase SLB	5c.c7:IE$^\text{k}$/MCC	0.0467614	activating, gel-phase SLB	AND:IE$^\text{k}$/MCC	$10\text{ min} \leq t < 20\text{ min}$	0.158983
			activating, gel-phase SLB	5c.c7:IE$^\text{k}$/MCC	0.0408412	activating, gel-phase SLB	AND:IE$^\text{k}$/MCC	$10\text{ min} \leq t < 20\text{ min}$	0.143643
			activating, gel-phase SLB	5c.c7:IE$^\text{k}$/MCC	0.0303278	activating, gel-phase SLB	AND:IE$^\text{k}$/MCC	$10\text{ min} \leq t < 20\text{ min}$	0.155429
			activating, gel-phase SLB	5c.c7:IE$^\text{k}$/MCC	0.0381973	activating, gel-phase SLB	AND:IE$^\text{k}$/MCC	$10\text{ min} \leq t < 20\text{ min}$	0.141839
			activating, gel-phase SLB	5c.c7:IE$^\text{k}$/MCC	0.0394753	activating, gel-phase SLB	AND:IE$^\text{k}$/MCC	$10\text{ min} \leq t < 20\text{ min}$	0.13185
			activating, gel-phase SLB	5c.c7:IE$^\text{k}$/MCC	0.0493919	activating, gel-phase SLB	AND:IE$^\text{k}$/MCC	$10\text{ min} \leq t < 20\text{ min}$	0.161157
			activating, gel-phase SLB	5c.c7:IE$^\text{k}$/MCC	0.0383252	activating, gel-phase SLB	AND:IE$^\text{k}$/MCC	$10\text{ min} \leq t < 20\text{ min}$	0.167568
			activating, gel-phase SLB	5c.c7:IE$^\text{k}$/MCC	0.0450445	activating, gel-phase SLB	AND:IE$^\text{k}$/MCC	$10\text{ min} \leq t < 20\text{ min}$	0.154279
			activating, gel-phase SLB	5c.c7:IE$^\text{k}$/MCC	0.0436207	activating, gel-phase SLB	AND:IE$^\text{k}$/MCC	$10\text{ min} \leq t < 20\text{ min}$	0.181552
			activating, gel-phase SLB	5c.c7:IE$^\text{k}$/MCC	0.0502132	activating, gel-phase SLB	AND:IE$^\text{k}$/MCC	$10\text{ min} \leq t < 20\text{ min}$	0.127947
			activating, gel-phase SLB	5c.c7:IE$^\text{k}$/MCC	0.0359128	activating, gel-phase SLB	AND:IE$^\text{k}$/MCC	$10\text{ min} \leq t < 20\text{ min}$	0.160785
			activating, gel-phase SLB	5c.c7:IE$^\text{k}$/MCC	0.0397857	activating, gel-phase SLB	AND:IE$^\text{k}$/MCC	$10\text{ min} \leq t < 20\text{ min}$	0.134967
			activating, gel-phase SLB	5c.c7:IE$^\text{k}$/MCC	0.0389696	activating, gel-phase SLB	AND:IE$^\text{k}$/MCC	$10\text{ min} \leq t < 20\text{ min}$	0.166081
			activating, gel-phase SLB	5c.c7:IE$^\text{k}$/MCC	0.0388125	activating, gel-phase SLB	AND:IE$^\text{k}$/MCC	$10\text{ min} \leq t < 20\text{ min}$	0.161024
			activating, gel-phase SLB	5c.c7:IE$^\text{k}$/MCC	0.0373012	activating, gel-phase SLB	AND:IE$^\text{k}$/MCC	$10\text{ min} \leq t < 20\text{ min}$	0.149953
			activating, gel-phase SLB	5c.c7:IE$^\text{k}$/MCC	0.0331474	activating, gel-phase SLB	AND:IE$^\text{k}$/MCC	$10\text{ min} \leq t < 20\text{ min}$	0.15734
			activating, gel-phase SLB	5c.c7:IE$^\text{k}$/MCC	0.0366462	activating, gel-phase SLB	AND:IE$^\text{k}$/MCC	$10\text{ min} \leq t < 20\text{ min}$	0.166147
			activating, gel-phase SLB	5c.c7:IE$^\text{k}$/MCC	0.0484333	activating, gel-phase SLB	AND:IE$^\text{k}$/MCC	$10\text{ min} \leq t < 20\text{ min}$	0.154408
			activating, gel-phase SLB	5c.c7:IE$^\text{k}$/MCC	0.0450829	activating, gel-phase SLB	AND:IE$^\text{k}$/MCC	$10\text{ min} \leq t < 20\text{ min}$	0.150218
			activating, gel-phase SLB	5c.c7:IE$^\text{k}$/MCC	0.0387183	activating, gel-phase SLB	AND:IE$^\text{k}$/MCC	$10\text{ min} \leq t < 20\text{ min}$	0.120843
			activating, gel-phase SLB	5c.c7:IE$^\text{k}$/MCC	0.0316759	activating, gel-phase SLB	AND:IE$^\text{k}$/MCC	$10\text{ min} \leq t < 20\text{ min}$	0.125927
			activating, gel-phase SLB	5c.c7:IE$^\text{k}$/MCC	0.0387174	activating, gel-phase SLB	AND:IE$^\text{k}$/MCC	$10\text{ min} \leq t < 20\text{ min}$	0.160043
			activating, gel-phase SLB	5c.c7:IE$^\text{k}$/MCC	0.0385569	activating, gel-phase SLB	AND:IE$^\text{k}$/MCC	$10\text{ min} \leq t < 20\text{ min}$	0.183427
			activating, gel-phase SLB	5c.c7:IE$^\text{k}$/MCC	0.0480181	activating, gel-phase SLB	AND:IE$^\text{k}$/MCC	$10\text{ min} \leq t < 20\text{ min}$	0.147251
			activating, gel-phase SLB	5c.c7:IE$^\text{k}$/MCC	0.0387627	activating, gel-phase SLB	AND:IE$^\text{k}$/MCC	$10\text{ min} \leq t < 20\text{ min}$	0.14945
			activating, gel-phase SLB	5c.c7:IE$^\text{k}$/MCC	0.0395036	activating, gel-phase SLB	AND:IE$^\text{k}$/MCC	$10\text{ min} \leq t < 20\text{ min}$	0.143106
			activating, gel-phase SLB	5c.c7:IE$^\text{k}$/MCC	0.031968	activating, gel-phase SLB	AND:IE$^\text{k}$/MCC	$10\text{ min} \leq t < 20\text{ min}$	0.143238
			activating, gel-phase SLB	5c.c7:IE$^\text{k}$/MCC	0.0463338	activating, gel-phase SLB	AND:IE$^\text{k}$/MCC	$10\text{ min} \leq t < 20\text{ min}$	0.146966
			activating, gel-phase SLB	5c.c7:IE$^\text{k}$/MCC	0.0450545	activating, gel-phase SLB	AND:IE$^\text{k}$/MCC	$10\text{ min} \leq t < 20\text{ min}$	0.119897
			activating, gel-phase SLB	5c.c7:IE$^\text{k}$/MCC	0.0433291	activating, gel-phase SLB	AND:IE$^\text{k}$/MCC	$10\text{ min} \leq t < 20\text{ min}$	0.170761
			activating, gel-phase SLB	5c.c7:IE$^\text{k}$/MCC	0.0465452	activating, gel-phase SLB	AND:IE$^\text{k}$/MCC	$10\text{ min} \leq t < 20\text{ min}$	0.16904
			activating, gel-phase SLB	5c.c7:IE$^\text{k}$/MCC	0.0377739	activating, gel-phase SLB	AND:IE$^\text{k}$/MCC	$10\text{ min} \leq t < 20\text{ min}$	0.158009
			activating, gel-phase SLB	5c.c7:IE$^\text{k}$/MCC	0.0337386	activating, gel-phase SLB	AND:IE$^\text{k}$/MCC	$10\text{ min} \leq t < 20\text{ min}$	0.137733
			activating, gel-phase SLB	5c.c7:IE$^\text{k}$/MCC	0.0394993	activating, gel-phase SLB	AND:IE$^\text{k}$/MCC	$10\text{ min} \leq t < 20\text{ min}$	0.136978
			activating, gel-phase SLB	5c.c7:IE$^\text{k}$/MCC	0.0364974	activating, gel-phase SLB	AND:IE$^\text{k}$/MCC	$10\text{ min} \leq t < 20\text{ min}$	0.189491
			activating, gel-phase SLB	5c.c7:IE$^\text{k}$/MCC	0.0437181	activating, gel-phase SLB	AND:IE$^\text{k}$/MCC	$10\text{ min} \leq t < 20\text{ min}$	0.134101
			activating, gel-phase SLB	5c.c7:IE$^\text{k}$/MCC	0.0353742	activating, gel-phase SLB	AND:IE$^\text{k}$/MCC	$10\text{ min} \leq t < 20\text{ min}$	0.158705
			activating, gel-phase SLB	5c.c7:IE$^\text{k}$/MCC	0.0371091	activating, gel-phase SLB	AND:IE$^\text{k}$/MCC	$10\text{ min} \leq t < 20\text{ min}$	0.134932
			activating, gel-phase SLB	5c.c7:IE$^\text{k}$/MCC	0.0388724	activating, gel-phase SLB	AND:IE$^\text{k}$/MCC	$10\text{ min} \leq t < 20\text{ min}$	0.176303
			activating, gel-phase SLB	5c.c7:IE$^\text{k}$/MCC	0.0369593	activating, gel-phase SLB	AND:IE$^\text{k}$/MCC	$10\text{ min} \leq t < 20\text{ min}$	0.14084
			activating, gel-phase SLB	5c.c7:IE$^\text{k}$/MCC	0.033743	activating, gel-phase SLB	AND:IE$^\text{k}$/MCC	$10\text{ min} \leq t < 20\text{ min}$	0.151045
			activating, gel-phase SLB	5c.c7:IE$^\text{k}$/MCC	0.0466412	activating, gel-phase SLB	AND:IE$^\text{k}$/MCC	$10\text{ min} \leq t < 20\text{ min}$	0.137327
			activating, gel-phase SLB	5c.c7:IE$^\text{k}$/MCC	0.0350276	activating, gel-phase SLB	AND:IE$^\text{k}$/MCC	$10\text{ min} \leq t < 20\text{ min}$	0.159232
			activating, gel-phase SLB	5c.c7:IE$^\text{k}$/MCC	0.0437326	activating, gel-phase SLB	AND:IE$^\text{k}$/MCC	$10\text{ min} \leq t < 20\text{ min}$	0.131694
			activating, gel-phase SLB	5c.c7:IE$^\text{k}$/MCC	0.0413327	activating, gel-phase SLB	AND:IE$^\text{k}$/MCC	$10\text{ min} \leq t < 20\text{ min}$	0.117324
			activating, gel-phase SLB	5c.c7:IE$^\text{k}$/MCC	0.0468154	activating, gel-phase SLB	AND:IE$^\text{k}$/MCC	$10\text{ min} \leq t < 20\text{ min}$	0.150467
			activating, gel-phase SLB	5c.c7:IE$^\text{k}$/MCC	0.0353588	activating, gel-phase SLB	AND:IE$^\text{k}$/MCC	$10\text{ min} \leq t < 20\text{ min}$	0.145136
			activating, gel-phase SLB	5c.c7:IE$^\text{k}$/MCC	0.0370224	activating, gel-phase SLB	AND:IE$^\text{k}$/MCC	$10\text{ min} \leq t < 20\text{ min}$	0.172351
			activating, gel-phase SLB	5c.c7:IE$^\text{k}$/MCC	0.0361139	activating, gel-phase SLB	AND:IE$^\text{k}$/MCC	$10\text{ min} \leq t < 20\text{ min}$	0.141889
			activating, gel-phase SLB	5c.c7:IE$^\text{k}$/MCC	0.0371707	activating, gel-phase SLB	AND:IE$^\text{k}$/MCC	$10\text{ min} \leq t < 20\text{ min}$	0.175435
			activating, gel-phase SLB	5c.c7:IE$^\text{k}$/MCC	0.0404613	activating, gel-phase SLB	AND:IE$^\text{k}$/MCC	$10\text{ min} \leq t < 20\text{ min}$	0.145324
			activating, gel-phase SLB	5c.c7:IE$^\text{k}$/MCC	0.0444772	activating, gel-phase SLB	AND:IE$^\text{k}$/MCC	$10\text{ min} \leq t < 20\text{ min}$	0.135283
			activating, gel-phase SLB	5c.c7:IE$^\text{k}$/MCC	0.035696	activating, gel-phase SLB	AND:IE$^\text{k}$/MCC	$10\text{ min} \leq t < 20\text{ min}$	0.157067
			activating, gel-phase SLB	5c.c7:IE$^\text{k}$/MCC	0.0372196	activating, gel-phase SLB	AND:IE$^\text{k}$/MCC	$10\text{ min} \leq t < 20\text{ min}$	0.125535
			activating, gel-phase SLB	5c.c7:IE$^\text{k}$/MCC	0.0381203	activating, gel-phase SLB	AND:IE$^\text{k}$/MCC	$10\text{ min} \leq t < 20\text{ min}$	0.157216
			activating, gel-phase SLB	5c.c7:IE$^\text{k}$/MCC	0.0315472	activating, gel-phase SLB	AND:IE$^\text{k}$/MCC	$10\text{ min} \leq t < 20\text{ min}$	0.161021
			activating, gel-phase SLB	5c.c7:IE$^\text{k}$/MCC	0.0463975	activating, gel-phase SLB	AND:IE$^\text{k}$/MCC	$10\text{ min} \leq t < 20\text{ min}$	0.128974
			activating, gel-phase SLB	5c.c7:IE$^\text{k}$/MCC	0.0361943	activating, gel-phase SLB	AND:IE$^\text{k}$/MCC	$10\text{ min} \leq t < 20\text{ min}$	0.139763
			activating, gel-phase SLB	5c.c7:IE$^\text{k}$/MCC	0.0361305	activating, gel-phase SLB	AND:IE$^\text{k}$/MCC	$10\text{ min} \leq t < 20\text{ min}$	0.126727
			activating, gel-phase SLB	5c.c7:IE$^\text{k}$/MCC	0.0407006	activating, gel-phase SLB	AND:IE$^\text{k}$/MCC	$10\text{ min} \leq t < 20\text{ min}$	0.159504
			activating, gel-phase SLB	5c.c7:IE$^\text{k}$/MCC	0.0297602	activating, gel-phase SLB	AND:IE$^\text{k}$/MCC	$10\text{ min} \leq t < 20\text{ min}$	0.10937
			activating, gel-phase SLB	5c.c7:IE$^\text{k}$/MCC	0.0456353	activating, gel-phase SLB	AND:IE$^\text{k}$/MCC	$10\text{ min} \leq t < 20\text{ min}$	0.1508
			activating, gel-phase SLB	5c.c7:IE$^\text{k}$/MCC	0.0472763	activating, gel-phase SLB	AND:IE$^\text{k}$/MCC	$10\text{ min} \leq t < 20\text{ min}$	0.145423
			activating, gel-phase SLB	5c.c7:IE$^\text{k}$/MCC	0.0345963	activating, gel-phase SLB	AND:IE$^\text{k}$/MCC	$10\text{ min} \leq t < 20\text{ min}$	0.137173
			activating, gel-phase SLB	5c.c7:IE$^\text{k}$/MCC	0.0432616	activating, gel-phase SLB	AND:IE$^\text{k}$/MCC	$10\text{ min} \leq t < 20\text{ min}$	0.14504
			activating, gel-phase SLB	5c.c7:IE$^\text{k}$/MCC	0.0439733	activating, gel-phase SLB	AND:IE$^\text{k}$/MCC	$10\text{ min} \leq t < 20\text{ min}$	0.146162
			activating, gel-phase SLB	5c.c7:IE$^\text{k}$/MCC	0.0546366	activating, gel-phase SLB	AND:IE$^\text{k}$/MCC	$10\text{ min} \leq t < 20\text{ min}$	0.159292
			activating, gel-phase SLB	5c.c7:IE$^\text{k}$/MCC	0.0435004	activating, gel-phase SLB	AND:IE$^\text{k}$/MCC	$10\text{ min} \leq t < 20\text{ min}$	0.145954
			activating, gel-phase SLB	5c.c7:IE$^\text{k}$/MCC	0.0306982	activating, gel-phase SLB	AND:IE$^\text{k}$/MCC	$10\text{ min} \leq t < 20\text{ min}$	0.134541
			activating, gel-phase SLB	5c.c7:IE$^\text{k}$/MCC	0.0370614	activating, gel-phase SLB	AND:IE$^\text{k}$/MCC	$10\text{ min} \leq t < 20\text{ min}$	0.154462
			activating, gel-phase SLB	5c.c7:IE$^\text{k}$/MCC	0.0420344	activating, gel-phase SLB	AND:IE$^\text{k}$/MCC	$10\text{ min} \leq t < 20\text{ min}$	0.135598
			activating, gel-phase SLB	5c.c7:IE$^\text{k}$/MCC	0.041676	activating, gel-phase SLB	AND:IE$^\text{k}$/MCC	$10\text{ min} \leq t < 20\text{ min}$	0.143304
			activating, gel-phase SLB	5c.c7:IE$^\text{k}$/MCC	0.0361728	activating, gel-phase SLB	AND:IE$^\text{k}$/MCC	$10\text{ min} \leq t < 20\text{ min}$	0.170616
			activating, gel-phase SLB	5c.c7:IE$^\text{k}$/MCC	0.0352377	activating, gel-phase SLB	AND:IE$^\text{k}$/MCC	$10\text{ min} \leq t < 20\text{ min}$	0.120634
			activating, gel-phase SLB	5c.c7:IE$^\text{k}$/MCC	0.0416135	activating, gel-phase SLB	AND:IE$^\text{k}$/MCC	$10\text{ min} \leq t < 20\text{ min}$	0.167449
			activating, gel-phase SLB	5c.c7:IE$^\text{k}$/MCC	0.0389421	activating, gel-phase SLB	AND:IE$^\text{k}$/MCC	$10\text{ min} \leq t < 20\text{ min}$	0.135406
			activating, gel-phase SLB	5c.c7:IE$^\text{k}$/MCC	0.0411057	activating, gel-phase SLB	AND:IE$^\text{k}$/MCC	$10\text{ min} \leq t < 20\text{ min}$	0.145727
			activating, gel-phase SLB	5c.c7:IE$^\text{k}$/MCC	0.0365648	activating, gel-phase SLB	AND:IE$^\text{k}$/MCC	$10\text{ min} \leq t < 20\text{ min}$	0.137453
			activating, gel-phase SLB	5c.c7:IE$^\text{k}$/MCC	0.038431	activating, gel-phase SLB	AND:IE$^\text{k}$/MCC	$10\text{ min} \leq t < 20\text{ min}$	0.138321
			activating, gel-phase SLB	5c.c7:IE$^\text{k}$/MCC	0.0427921	activating, gel-phase SLB	AND:IE$^\text{k}$/MCC	$10\text{ min} \leq t < 20\text{ min}$	0.137865
			activating, gel-phase SLB	5c.c7:IE$^\text{k}$/MCC	0.0390171	activating, gel-phase SLB	AND:IE$^\text{k}$/MCC	$10\text{ min} \leq t < 20\text{ min}$	0.153377
			activating, gel-phase SLB	5c.c7:IE$^\text{k}$/MCC	0.0289434	activating, gel-phase SLB	AND:IE$^\text{k}$/MCC	$10\text{ min} \leq t < 20\text{ min}$	0.136534
			activating, gel-phase SLB	5c.c7:IE$^\text{k}$/MCC	0.0458292	activating, gel-phase SLB	AND:IE$^\text{k}$/MCC	$10\text{ min} \leq t < 20\text{ min}$	0.125268
			activating, gel-phase SLB	5c.c7:IE$^\text{k}$/MCC	0.0423462	activating, gel-phase SLB	AND:IE$^\text{k}$/MCC	$10\text{ min} \leq t < 20\text{ min}$	0.16189
			activating, gel-phase SLB	5c.c7:IE$^\text{k}$/MCC	0.0384808	activating, gel-phase SLB	AND:IE$^\text{k}$/MCC	$10\text{ min} \leq t < 20\text{ min}$	0.151581
			activating, gel-phase SLB	5c.c7:IE$^\text{k}$/MCC	0.0362808	activating, gel-phase SLB	AND:IE$^\text{k}$/MCC	$10\text{ min} \leq t < 20\text{ min}$	0.184648
			activating, gel-phase SLB	5c.c7:IE$^\text{k}$/MCC	0.0349999	activating, gel-phase SLB	AND:IE$^\text{k}$/MCC	$10\text{ min} \leq t < 20\text{ min}$	0.150082
			activating, gel-phase SLB	5c.c7:IE$^\text{k}$/MCC	0.0326765	activating, gel-phase SLB	AND:IE$^\text{k}$/MCC	$10\text{ min} \leq t < 20\text{ min}$	0.141718
			activating, gel-phase SLB	5c.c7:IE$^\text{k}$/MCC	0.0329087	activating, gel-phase SLB	AND:IE$^\text{k}$/MCC	$10\text{ min} \leq t < 20\text{ min}$	0.151209
			activating, gel-phase SLB	5c.c7:IE$^\text{k}$/MCC	0.0355452	activating, gel-phase SLB	AND:IE$^\text{k}$/MCC	$10\text{ min} \leq t < 20\text{ min}$	0.1093
			activating, gel-phase SLB	5c.c7:IE$^\text{k}$/MCC	0.0388038	activating, gel-phase SLB	AND:IE$^\text{k}$/MCC	$10\text{ min} \leq t < 20\text{ min}$	0.139953
			activating, gel-phase SLB	5c.c7:IE$^\text{k}$/MCC	0.0380974	activating, gel-phase SLB	AND:IE$^\text{k}$/MCC	$10\text{ min} \leq t < 20\text{ min}$	0.161137
			activating, gel-phase SLB	5c.c7:IE$^\text{k}$/MCC	0.0349589	activating, gel-phase SLB	AND:IE$^\text{k}$/MCC	$10\text{ min} \leq t < 20\text{ min}$	0.142638
			activating, gel-phase SLB	5c.c7:IE$^\text{k}$/MCC	0.0461061	activating, gel-phase SLB	AND:IE$^\text{k}$/MCC	$10\text{ min} \leq t < 20\text{ min}$	0.174577
			activating, gel-phase SLB	5c.c7:IE$^\text{k}$/MCC	0.0348821	activating, gel-phase SLB	AND:IE$^\text{k}$/MCC	$10\text{ min} \leq t < 20\text{ min}$	0.158165
			activating, gel-phase SLB	5c.c7:IE$^\text{k}$/MCC	0.0374135	activating, gel-phase SLB	AND:IE$^\text{k}$/MCC	$10\text{ min} \leq t < 20\text{ min}$	0.154232
			activating, gel-phase SLB	5c.c7:IE$^\text{k}$/MCC	0.0375522	activating, gel-phase SLB	AND:IE$^\text{k}$/MCC	$10\text{ min} \leq t < 20\text{ min}$	0.147883
[truncated: 12,003 more rows]

## Sheet: Figure 3
a panel	a dataset	a subset	a fraction	b panel	b dataset	b low_eff_frac
activating conditions	AND:IE$^\text{k}$/MCC	immobilized	0.529964	activating SLB, mobile sensors	AND:IE$^\text{k}$/MCC	0.0307873
activating conditions	AND:IE$^\text{k}$/MCC	immobilized	0.552739	activating SLB, mobile sensors	AND:IE$^\text{k}$/MCC	0.00607196
activating conditions	AND:IE$^\text{k}$/MCC	immobilized	0.489166	activating SLB, mobile sensors	AND:IE$^\text{k}$/MCC	0.0267352
activating conditions	AND:IE$^\text{k}$/MCC	immobilized	0.508857	activating SLB, mobile sensors	AND:IE$^\text{k}$/MCC	0.0233932
activating conditions	AND:IE$^\text{k}$/MCC	immobilized	0.522461	activating SLB, mobile sensors	AND:IE$^\text{k}$/MCC	0.0219725
activating conditions	AND:IE$^\text{k}$/MCC	immobilized	0.570604	activating SLB, mobile sensors	AND:IE$^\text{k}$/MCC	0.0153023
activating conditions	AND:IE$^\text{k}$/MCC	immobilized	0.547683	activating SLB, mobile sensors	AND:IE$^\text{k}$/MCC	0.0161108
activating conditions	AND:IE$^\text{k}$/MCC	immobilized	0.521133	activating SLB, mobile sensors	AND:IE$^\text{k}$/MCC	0.0209522
activating conditions	AND:IE$^\text{k}$/MCC	immobilized	0.537461	activating SLB, mobile sensors	AND:IE$^\text{k}$/MCC	0.0221181
activating conditions	AND:IE$^\text{k}$/MCC	immobilized	0.572924	activating SLB, mobile sensors	AND:IE$^\text{k}$/MCC	0.0174838
activating conditions	AND:IE$^\text{k}$/MCC	immobilized	0.515612	activating SLB, mobile sensors	AND:IE$^\text{k}$/MCC	0.0166376
activating conditions	AND:IE$^\text{k}$/MCC	immobilized	0.570476	activating SLB, mobile sensors	AND:IE$^\text{k}$/MCC	0.0142631
activating conditions	AND:IE$^\text{k}$/MCC	immobilized	0.478459	activating SLB, mobile sensors	AND:IE$^\text{k}$/MCC	0.0130643
activating conditions	AND:IE$^\text{k}$/MCC	immobilized	0.579776	activating SLB, mobile sensors	AND:IE$^\text{k}$/MCC	0.0133803
activating conditions	AND:IE$^\text{k}$/MCC	immobilized	0.488401	activating SLB, mobile sensors	AND:IE$^\text{k}$/MCC	0.0211965
activating conditions	AND:IE$^\text{k}$/MCC	immobilized	0.464891	activating SLB, mobile sensors	AND:IE$^\text{k}$/MCC	0.0236598
activating conditions	AND:IE$^\text{k}$/MCC	immobilized	0.521696	activating SLB, mobile sensors	AND:IE$^\text{k}$/MCC	0.0114096
activating conditions	AND:IE$^\text{k}$/MCC	immobilized	0.50874	activating SLB, mobile sensors	AND:IE$^\text{k}$/MCC	0.0206015
activating conditions	AND:IE$^\text{k}$/MCC	immobilized	0.502124	activating SLB, mobile sensors	AND:IE$^\text{k}$/MCC	0.0211789
activating conditions	AND:IE$^\text{k}$/MCC	immobilized	0.511375	activating SLB, mobile sensors	AND:IE$^\text{k}$/MCC	0.0276435
activating conditions	AND:IE$^\text{k}$/MCC	immobilized	0.469421	activating SLB, mobile sensors	AND:IE$^\text{k}$/MCC	0.0132737
activating conditions	AND:IE$^\text{k}$/MCC	immobilized	0.518704	activating SLB, mobile sensors	AND:IE$^\text{k}$/MCC	0.0163103
activating conditions	AND:IE$^\text{k}$/MCC	immobilized	0.561433	activating SLB, mobile sensors	AND:IE$^\text{k}$/MCC	0.0157874
activating conditions	AND:IE$^\text{k}$/MCC	immobilized	0.588583	activating SLB, mobile sensors	AND:IE$^\text{k}$/MCC	0.0187727
activating conditions	AND:IE$^\text{k}$/MCC	immobilized	0.540215	activating SLB, mobile sensors	AND:IE$^\text{k}$/MCC	0.0295652
activating conditions	AND:IE$^\text{k}$/MCC	immobilized	0.537604	activating SLB, mobile sensors	AND:IE$^\text{k}$/MCC	0.00482333
activating conditions	AND:IE$^\text{k}$/MCC	immobilized	0.566363	activating SLB, mobile sensors	AND:IE$^\text{k}$/MCC	0.0123983
activating conditions	AND:IE$^\text{k}$/MCC	immobilized	0.56415	activating SLB, mobile sensors	AND:IE$^\text{k}$/MCC	0.0160407
activating conditions	AND:IE$^\text{k}$/MCC	immobilized	0.507115	activating SLB, mobile sensors	AND:IE$^\text{k}$/MCC	0.0125501
activating conditions	AND:IE$^\text{k}$/MCC	immobilized	0.524766	activating SLB, mobile sensors	AND:IE$^\text{k}$/MCC	0.0182366
activating conditions	AND:IE$^\text{k}$/MCC	immobilized	0.51799	activating SLB, mobile sensors	AND:IE$^\text{k}$/MCC	0.0254986
activating conditions	AND:IE$^\text{k}$/MCC	immobilized	0.518982	activating SLB, mobile sensors	AND:IE$^\text{k}$/MCC	0.0210044
activating conditions	AND:IE$^\text{k}$/MCC	immobilized	0.515897	activating SLB, mobile sensors	AND:IE$^\text{k}$/MCC	0.016819
activating conditions	AND:IE$^\text{k}$/MCC	immobilized	0.565051	activating SLB, mobile sensors	AND:IE$^\text{k}$/MCC	0.0205279
activating conditions	AND:IE$^\text{k}$/MCC	immobilized	0.553931	activating SLB, mobile sensors	AND:IE$^\text{k}$/MCC	0.0161654
activating conditions	AND:IE$^\text{k}$/MCC	immobilized	0.510896	activating SLB, mobile sensors	AND:IE$^\text{k}$/MCC	0.0162011
activating conditions	AND:IE$^\text{k}$/MCC	immobilized	0.522536	activating SLB, mobile sensors	AND:IE$^\text{k}$/MCC	0.0198427
activating conditions	AND:IE$^\text{k}$/MCC	immobilized	0.554238	activating SLB, mobile sensors	AND:IE$^\text{k}$/MCC	0.0194868
activating conditions	AND:IE$^\text{k}$/MCC	immobilized	0.519371	activating SLB, mobile sensors	AND:IE$^\text{k}$/MCC	0.0204588
activating conditions	AND:IE$^\text{k}$/MCC	immobilized	0.494437	activating SLB, mobile sensors	AND:IE$^\text{k}$/MCC	0.0164374
activating conditions	AND:IE$^\text{k}$/MCC	immobilized	0.525555	activating SLB, mobile sensors	AND:IE$^\text{k}$/MCC	0.0144723
activating conditions	AND:IE$^\text{k}$/MCC	immobilized	0.527085	activating SLB, mobile sensors	AND:IE$^\text{k}$/MCC	0.0193706
activating conditions	AND:IE$^\text{k}$/MCC	immobilized	0.490262	activating SLB, mobile sensors	AND:IE$^\text{k}$/MCC	0.0260187
activating conditions	AND:IE$^\text{k}$/MCC	immobilized	0.564545	activating SLB, mobile sensors	AND:IE$^\text{k}$/MCC	0.0237144
activating conditions	AND:IE$^\text{k}$/MCC	immobilized	0.493069	activating SLB, mobile sensors	AND:IE$^\text{k}$/MCC	0.0130298
activating conditions	AND:IE$^\text{k}$/MCC	immobilized	0.586594	activating SLB, mobile sensors	AND:IE$^\text{k}$/MCC	0.0221517
activating conditions	AND:IE$^\text{k}$/MCC	immobilized	0.543546	activating SLB, mobile sensors	AND:IE$^\text{k}$/MCC	0.0168891
activating conditions	AND:IE$^\text{k}$/MCC	immobilized	0.537382	activating SLB, mobile sensors	AND:IE$^\text{k}$/MCC	0.0134675
activating conditions	AND:IE$^\text{k}$/MCC	immobilized	0.563502	activating SLB, mobile sensors	AND:IE$^\text{k}$/MCC	0.0234706
activating conditions	AND:IE$^\text{k}$/MCC	immobilized	0.566686	activating SLB, mobile sensors	AND:IE$^\text{k}$/MCC	0.0213535
activating conditions	AND:IE$^\text{k}$/MCC	immobilized	0.521714	activating SLB, mobile sensors	AND:IE$^\text{k}$/MCC	0.0178327
activating conditions	AND:IE$^\text{k}$/MCC	immobilized	0.531562	activating SLB, mobile sensors	AND:IE$^\text{k}$/MCC	0.0258266
activating conditions	AND:IE$^\text{k}$/MCC	immobilized	0.556694	activating SLB, mobile sensors	AND:IE$^\text{k}$/MCC	0.023167
activating conditions	AND:IE$^\text{k}$/MCC	immobilized	0.5096	activating SLB, mobile sensors	AND:IE$^\text{k}$/MCC	0.0227506
activating conditions	AND:IE$^\text{k}$/MCC	immobilized	0.543976	activating SLB, mobile sensors	AND:IE$^\text{k}$/MCC	0.0156761
activating conditions	AND:IE$^\text{k}$/MCC	immobilized	0.534749	activating SLB, mobile sensors	AND:IE$^\text{k}$/MCC	0.0138298
activating conditions	AND:IE$^\text{k}$/MCC	immobilized	0.565248	activating SLB, mobile sensors	AND:IE$^\text{k}$/MCC	0.0165876
activating conditions	AND:IE$^\text{k}$/MCC	immobilized	0.501497	activating SLB, mobile sensors	AND:IE$^\text{k}$/MCC	0.0150928
activating conditions	AND:IE$^\text{k}$/MCC	immobilized	0.56237	activating SLB, mobile sensors	AND:IE$^\text{k}$/MCC	0.0162114
activating conditions	AND:IE$^\text{k}$/MCC	immobilized	0.545676	activating SLB, mobile sensors	AND:IE$^\text{k}$/MCC	0.0144181
activating conditions	AND:IE$^\text{k}$/MCC	immobilized	0.523208	activating SLB, mobile sensors	AND:IE$^\text{k}$/MCC	0.0165953
activating conditions	AND:IE$^\text{k}$/MCC	immobilized	0.533389	activating SLB, mobile sensors	AND:IE$^\text{k}$/MCC	0.0135758
activating conditions	AND:IE$^\text{k}$/MCC	immobilized	0.493666	activating SLB, mobile sensors	AND:IE$^\text{k}$/MCC	0.0124034
activating conditions	AND:IE$^\text{k}$/MCC	immobilized	0.491599	activating SLB, mobile sensors	AND:IE$^\text{k}$/MCC	0.0143171
activating conditions	AND:IE$^\text{k}$/MCC	immobilized	0.500107	activating SLB, mobile sensors	AND:IE$^\text{k}$/MCC	0.0194425
activating conditions	AND:IE$^\text{k}$/MCC	immobilized	0.527005	activating SLB, mobile sensors	AND:IE$^\text{k}$/MCC	0.0151515
activating conditions	AND:IE$^\text{k}$/MCC	immobilized	0.549451	activating SLB, mobile sensors	AND:IE$^\text{k}$/MCC	0.0157934
activating conditions	AND:IE$^\text{k}$/MCC	immobilized	0.490465	activating SLB, mobile sensors	AND:IE$^\text{k}$/MCC	0.0126559
activating conditions	AND:IE$^\text{k}$/MCC	immobilized	0.511956	activating SLB, mobile sensors	AND:IE$^\text{k}$/MCC	0.0152823
activating conditions	AND:IE$^\text{k}$/MCC	immobilized	0.52607	activating SLB, mobile sensors	AND:IE$^\text{k}$/MCC	0.0135704
activating conditions	AND:IE$^\text{k}$/MCC	immobilized	0.536519	activating SLB, mobile sensors	AND:IE$^\text{k}$/MCC	0.0235911
activating conditions	AND:IE$^\text{k}$/MCC	immobilized	0.508888	activating SLB, mobile sensors	AND:IE$^\text{k}$/MCC	0.0208474
activating conditions	AND:IE$^\text{k}$/MCC	immobilized	0.498319	activating SLB, mobile sensors	AND:IE$^\text{k}$/MCC	0.0149528
activating conditions	AND:IE$^\text{k}$/MCC	immobilized	0.486553	activating SLB, mobile sensors	AND:IE$^\text{k}$/MCC	0.0282317
activating conditions	AND:IE$^\text{k}$/MCC	immobilized	0.54363	activating SLB, mobile sensors	AND:IE$^\text{k}$/MCC	0.014956
activating conditions	AND:IE$^\text{k}$/MCC	immobilized	0.53998	activating SLB, mobile sensors	AND:IE$^\text{k}$/MCC	0.026824
activating conditions	AND:IE$^\text{k}$/MCC	immobilized	0.475543	activating SLB, mobile sensors	AND:IE$^\text{k}$/MCC	0.0112997
activating conditions	AND:IE$^\text{k}$/MCC	immobilized	0.520545	activating SLB, mobile sensors	AND:IE$^\text{k}$/MCC	0.00501344
activating conditions	AND:IE$^\text{k}$/MCC	immobilized	0.512321	activating SLB, mobile sensors	AND:IE$^\text{k}$/MCC	0.0274239
activating conditions	AND:IE$^\text{k}$/MCC	immobilized	0.498216	activating SLB, mobile sensors	AND:IE$^\text{k}$/MCC	0.0223369
activating conditions	AND:IE$^\text{k}$/MCC	immobilized	0.508062	activating SLB, mobile sensors	AND:IE$^\text{k}$/MCC	0.0152778
activating conditions	AND:IE$^\text{k}$/MCC	immobilized	0.581388	activating SLB, mobile sensors	AND:IE$^\text{k}$/MCC	0.0179765
activating conditions	AND:IE$^\text{k}$/MCC	immobilized	0.55637	activating SLB, mobile sensors	AND:IE$^\text{k}$/MCC	0.0312379
activating conditions	AND:IE$^\text{k}$/MCC	immobilized	0.493621	activating SLB, mobile sensors	AND:IE$^\text{k}$/MCC	0.0224638
activating conditions	AND:IE$^\text{k}$/MCC	immobilized	0.543937	activating SLB, mobile sensors	AND:IE$^\text{k}$/MCC	0.0168632
activating conditions	AND:IE$^\text{k}$/MCC	immobilized	0.566375	activating SLB, mobile sensors	AND:IE$^\text{k}$/MCC	0.0171721
activating conditions	AND:IE$^\text{k}$/MCC	immobilized	0.555041	activating SLB, mobile sensors	AND:IE$^\text{k}$/MCC	0.0227029
activating conditions	AND:IE$^\text{k}$/MCC	immobilized	0.523906	activating SLB, mobile sensors	AND:IE$^\text{k}$/MCC	0.0116523
activating conditions	AND:IE$^\text{k}$/MCC	immobilized	0.497128	activating SLB, mobile sensors	AND:IE$^\text{k}$/MCC	0.0136475
activating conditions	AND:IE$^\text{k}$/MCC	immobilized	0.589325	activating SLB, mobile sensors	AND:IE$^\text{k}$/MCC	0.0138064
activating conditions	AND:IE$^\text{k}$/MCC	immobilized	0.489637	activating SLB, mobile sensors	AND:IE$^\text{k}$/MCC	0.0207928
activating conditions	AND:IE$^\text{k}$/MCC	immobilized	0.540871	activating SLB, mobile sensors	AND:IE$^\text{k}$/MCC	0.0212763
activating conditions	AND:IE$^\text{k}$/MCC	immobilized	0.522377	activating SLB, mobile sensors	AND:IE$^\text{k}$/MCC	0.0226575
activating conditions	AND:IE$^\text{k}$/MCC	immobilized	0.554978	activating SLB, mobile sensors	AND:IE$^\text{k}$/MCC	0.0222625
activating conditions	AND:IE$^\text{k}$/MCC	immobilized	0.533065	activating SLB, mobile sensors	AND:IE$^\text{k}$/MCC	0.0211207
activating conditions	AND:IE$^\text{k}$/MCC	immobilized	0.512749	activating SLB, mobile sensors	AND:IE$^\text{k}$/MCC	0.0212457
activating conditions	AND:IE$^\text{k}$/MCC	immobilized	0.582076	activating SLB, mobile sensors	AND:IE$^\text{k}$/MCC	0.0150382
activating conditions	AND:IE$^\text{k}$/MCC	immobilized	0.550121	activating SLB, mobile sensors	AND:IE$^\text{k}$/MCC	0.0130478
activating conditions	AND:IE$^\text{k}$/MCC	immobilized	0.514724	activating SLB, mobile sensors	AND:IE$^\text{k}$/MCC	0.00924648
activating conditions	AND:IE$^\text{k}$/MCC	immobilized	0.504936	activating SLB, mobile sensors	AND:IE$^\text{k}$/MCC	0.00791789
activating conditions	AND:IE$^\text{k}$/MCC	immobilized	0.555763	activating SLB, mobile sensors	AND:IE$^\text{k}$/MCC	0.0107975
activating conditions	AND:IE$^\text{k}$/MCC	immobilized	0.519071	activating SLB, mobile sensors	AND:IE$^\text{k}$/MCC	0.0210875
activating conditions	AND:IE$^\text{k}$/MCC	immobilized	0.488442	activating SLB, mobile sensors	AND:IE$^\text{k}$/MCC	0.024602
activating conditions	AND:IE$^\text{k}$/MCC	immobilized	0.576355	activating SLB, mobile sensors	AND:IE$^\text{k}$/MCC	0.0172009
activating conditions	AND:IE$^\text{k}$/MCC	immobilized	0.548988	activating SLB, mobile sensors	AND:IE$^\text{k}$/MCC	0.0159785
activating conditions	AND:IE$^\text{k}$/MCC	immobilized	0.537396	activating SLB, mobile sensors	AND:IE$^\text{k}$/MCC	0.0115408
activating conditions	AND:IE$^\text{k}$/MCC	immobilized	0.572052	activating SLB, mobile sensors	AND:IE$^\text{k}$/MCC	0.0141711
activating conditions	AND:IE$^\text{k}$/MCC	immobilized	0.554341	activating SLB, mobile sensors	AND:IE$^\text{k}$/MCC	0.0250251
activating conditions	AND:IE$^\text{k}$/MCC	immobilized	0.501124	activating SLB, mobile sensors	AND:IE$^\text{k}$/MCC	0.0118223
activating conditions	AND:IE$^\text{k}$/MCC	immobilized	0.541997	activating SLB, mobile sensors	AND:IE$^\text{k}$/MCC	0.0151422
activating conditions	AND:IE$^\text{k}$/MCC	immobilized	0.501784	activating SLB, mobile sensors	AND:IE$^\text{k}$/MCC	0.0141995
activating conditions	AND:IE$^\text{k}$/MCC	immobilized	0.529603	activating SLB, mobile sensors	AND:IE$^\text{k}$/MCC	0.0109992
activating conditions	AND:IE$^\text{k}$/MCC	immobilized	0.547877	activating SLB, mobile sensors	AND:IE$^\text{k}$/MCC	0.0063229
activating conditions	AND:IE$^\text{k}$/MCC	immobilized	0.533941	activating SLB, mobile sensors	AND:IE$^\text{k}$/MCC	0.0190309
activating conditions	AND:IE$^\text{k}$/MCC	immobilized	0.537012	activating SLB, mobile sensors	AND:IE$^\text{k}$/MCC	0.0117804
activating conditions	AND:IE$^\text{k}$/MCC	immobilized	0.469619	activating SLB, mobile sensors	AND:IE$^\text{k}$/MCC	0.0195459
activating conditions	AND:IE$^\text{k}$/MCC	immobilized	0.529325	activating SLB, mobile sensors	AND:IE$^\text{k}$/MCC	0.0223441
activating conditions	AND:IE$^\text{k}$/MCC	immobilized	0.534174	activating SLB, mobile sensors	AND:IE$^\text{k}$/MCC	0.0209015
activating conditions	AND:IE$^\text{k}$/MCC	immobilized	0.441873	activating SLB, mobile sensors	AND:IE$^\text{k}$/MCC	0.0190301
activating conditions	AND:IE$^\text{k}$/MCC	immobilized	0.544312	activating SLB, mobile sensors	AND:IE$^\text{k}$/MCC	0.0236168
activating conditions	AND:IE$^\text{k}$/MCC	immobilized	0.54825	activating SLB, mobile sensors	AND:IE$^\text{k}$/MCC	0.0279123
activating conditions	AND:IE$^\text{k}$/MCC	immobilized	0.555445	activating SLB, mobile sensors	AND:IE$^\text{k}$/MCC	0.0283142
activating conditions	AND:IE$^\text{k}$/MCC	immobilized	0.532788	activating SLB, mobile sensors	AND:IE$^\text{k}$/MCC	0.0101339
activating conditions	AND:IE$^\text{k}$/MCC	immobilized	0.558069	activating SLB, mobile sensors	AND:IE$^\text{k}$/MCC	0.0115926
activating conditions	AND:IE$^\text{k}$/MCC	immobilized	0.516488	activating SLB, mobile sensors	AND:IE$^\text{k}$/MCC	0.0190172
activating conditions	AND:IE$^\text{k}$/MCC	immobilized	0.567823	activating SLB, mobile sensors	AND:IE$^\text{k}$/MCC	0.0118765
activating conditions	AND:IE$^\text{k}$/MCC	immobilized	0.539576	activating SLB, mobile sensors	AND:IE$^\text{k}$/MCC	0.0175475
activating conditions	AND:IE$^\text{k}$/MCC	immobilized	0.475682	activating SLB, mobile sensors	AND:IE$^\text{k}$/MCC	0.0142091
activating conditions	AND:IE$^\text{k}$/MCC	immobilized	0.484539	activating SLB, mobile sensors	AND:IE$^\text{k}$/MCC	0.0125506
activating conditions	AND:IE$^\text{k}$/MCC	immobilized	0.517534	activating SLB, mobile sensors	AND:IE$^\text{k}$/MCC	0.0183599
activating conditions	AND:IE$^\text{k}$/MCC	immobilized	0.541459	activating SLB, mobile sensors	AND:IE$^\text{k}$/MCC	0.0305349
activating conditions	AND:IE$^\text{k}$/MCC	immobilized	0.541457	activating SLB, mobile sensors	AND:IE$^\text{k}$/MCC	0.0193341
activating conditions	AND:IE$^\text{k}$/MCC	immobilized	0.514321	activating SLB, mobile sensors	AND:IE$^\text{k}$/MCC	0.0174172
activating conditions	AND:IE$^\text{k}$/MCC	immobilized	0.607833	activating SLB, mobile sensors	AND:IE$^\text{k}$/MCC	0.00799588
activating conditions	AND:IE$^\text{k}$/MCC	immobilized	0.514091	activating SLB, mobile sensors	AND:IE$^\text{k}$/MCC	0.0108338
activating conditions	AND:IE$^\text{k}$/MCC	immobilized	0.543725	activating SLB, mobile sensors	AND:IE$^\text{k}$/MCC	0.0196416
activating conditions	AND:IE$^\text{k}$/MCC	immobilized	0.486086	activating SLB, mobile sensors	AND:IE$^\text{k}$/MCC	0.0209165
activating conditions	AND:IE$^\text{k}$/MCC	immobilized	0.579784	activating SLB, mobile sensors	AND:IE$^\text{k}$/MCC	0.0214061
activating conditions	AND:IE$^\text{k}$/MCC	immobilized	0.538844	activating SLB, mobile sensors	AND:IE$^\text{k}$/MCC	0.0257797
activating conditions	AND:IE$^\text{k}$/MCC	immobilized	0.527443	activating SLB, mobile sensors	AND:IE$^\text{k}$/MCC	0.0161588
activating conditions	AND:IE$^\text{k}$/MCC	immobilized	0.517422	activating SLB, mobile sensors	AND:IE$^\text{k}$/MCC	0.0052494
activating conditions	AND:IE$^\text{k}$/MCC	immobilized	0.520309	activating SLB, mobile sensors	AND:IE$^\text{k}$/MCC	0.016529
activating conditions	AND:IE$^\text{k}$/MCC	immobilized	0.538456	activating SLB, mobile sensors	AND:IE$^\text{k}$/MCC	0.0116555
activating conditions	AND:IE$^\text{k}$/MCC	immobilized	0.476288	activating SLB, mobile sensors	AND:IE$^\text{k}$/MCC	0.0103279
activating conditions	AND:IE$^\text{k}$/MCC	immobilized	0.580415	activating SLB, mobile sensors	AND:IE$^\text{k}$/MCC	0.0150606
activating conditions	AND:IE$^\text{k}$/MCC	immobilized	0.507207	activating SLB, mobile sensors	AND:IE$^\text{k}$/MCC	0.0150179
activating conditions	AND:IE$^\text{k}$/MCC	immobilized	0.532757	activating SLB, mobile sensors	AND:IE$^\text{k}$/MCC	0.0155575
activating conditions	AND:IE$^\text{k}$/MCC	immobilized	0.536868	activating SLB, mobile sensors	AND:IE$^\text{k}$/MCC	0.0118421
activating conditions	AND:IE$^\text{k}$/MCC	immobilized	0.579303	activating SLB, mobile sensors	AND:IE$^\text{k}$/MCC	0.0267394
activating conditions	AND:IE$^\text{k}$/MCC	immobilized	0.493524	activating SLB, mobile sensors	AND:IE$^\text{k}$/MCC	0.0275438
activating conditions	AND:IE$^\text{k}$/MCC	immobilized	0.581365	activating SLB, mobile sensors	AND:IE$^\text{k}$/MCC	0.0231075
activating conditions	AND:IE$^\text{k}$/MCC	immobilized	0.53928	activating SLB, mobile sensors	AND:IE$^\text{k}$/MCC	0.0196212
activating conditions	AND:IE$^\text{k}$/MCC	immobilized	0.535742	activating SLB, mobile sensors	AND:IE$^\text{k}$/MCC	0.0168927
activating conditions	AND:IE$^\text{k}$/MCC	immobilized	0.533984	activating SLB, mobile sensors	AND:IE$^\text{k}$/MCC	0.0156313
activating conditions	AND:IE$^\text{k}$/MCC	immobilized	0.495463	activating SLB, mobile sensors	AND:IE$^\text{k}$/MCC	0.0205492
activating conditions	AND:IE$^\text{k}$/MCC	immobilized	0.505911	activating SLB, mobile sensors	AND:IE$^\text{k}$/MCC	0.0202006
activating conditions	AND:IE$^\text{k}$/MCC	immobilized	0.538676	activating SLB, mobile sensors	AND:IE$^\text{k}$/MCC	0.0113307
activating conditions	AND:IE$^\text{k}$/MCC	immobilized	0.52173	activating SLB, mobile sensors	AND:IE$^\text{k}$/MCC	0.0193368
activating conditions	AND:IE$^\text{k}$/MCC	immobilized	0.586498	activating SLB, mobile sensors	AND:IE$^\text{k}$/MCC	0.0238019
activating conditions	AND:IE$^\text{k}$/MCC	immobilized	0.544306	activating SLB, mobile sensors	AND:IE$^\text{k}$/MCC	0.0190717
activating conditions	AND:IE$^\text{k}$/MCC	immobilized	0.513895	activating SLB, mobile sensors	AND:IE$^\text{k}$/MCC	0.0107227
activating conditions	AND:IE$^\text{k}$/MCC	immobilized	0.510767	activating SLB, mobile sensors	AND:IE$^\text{k}$/MCC	0.0095883
activating conditions	AND:IE$^\text{k}$/MCC	immobilized	0.5269	activating SLB, mobile sensors	AND:IE$^\text{k}$/MCC	0.0153156
activating conditions	AND:IE$^\text{k}$/MCC	immobilized	0.512745	activating SLB, mobile sensors	AND:IE$^\text{k}$/MCC	0.0151049
activating conditions	AND:IE$^\text{k}$/MCC	immobilized	0.578784	activating SLB, mobile sensors	AND:IE$^\text{k}$/MCC	0.0166164
activating conditions	AND:IE$^\text{k}$/MCC	immobilized	0.586943	activating SLB, mobile sensors	AND:IE$^\text{k}$/MCC	0.0273018
activating conditions	AND:IE$^\text{k}$/MCC	immobilized	0.591695	activating SLB, mobile sensors	AND:IE$^\text{k}$/MCC	0.0175787
activating conditions	AND:IE$^\text{k}$/MCC	immobilized	0.53201	activating SLB, mobile sensors	AND:IE$^\text{k}$/MCC	0.00605222
activating conditions	AND:IE$^\text{k}$/MCC	immobilized	0.542088	activating SLB, mobile sensors	AND:IE$^\text{k}$/MCC	0.0125187
activating conditions	AND:IE$^\text{k}$/MCC	immobilized	0.470167	activating SLB, mobile sensors	AND:IE$^\text{k}$/MCC	0.025863
activating conditions	AND:IE$^\text{k}$/MCC	immobilized	0.516052	activating SLB, mobile sensors	AND:IE$^\text{k}$/MCC	0.0290928
activating conditions	AND:IE$^\text{k}$/MCC	immobilized	0.536661	activating SLB, mobile sensors	AND:IE$^\text{k}$/MCC	0.0192968
activating conditions	AND:IE$^\text{k}$/MCC	immobilized	0.541185	activating SLB, mobile sensors	AND:IE$^\text{k}$/MCC	0.0162371
activating conditions	AND:IE$^\text{k}$/MCC	immobilized	0.529603	activating SLB, mobile sensors	AND:IE$^\text{k}$/MCC	0.0176692
activating conditions	AND:IE$^\text{k}$/MCC	immobilized	0.545854	activating SLB, mobile sensors	AND:IE$^\text{k}$/MCC	0.0229167
activating conditions	AND:IE$^\text{k}$/MCC	immobilized	0.519145	activating SLB, mobile sensors	AND:IE$^\text{k}$/MCC	0.00593764
activating conditions	AND:IE$^\text{k}$/MCC	immobilized	0.504121	activating SLB, mobile sensors	AND:IE$^\text{k}$/MCC	0.0198158
activating conditions	AND:IE$^\text{k}$/MCC	immobilized	0.494017	activating SLB, mobile sensors	AND:IE$^\text{k}$/MCC	0.0190499
activating conditions	AND:IE$^\text{k}$/MCC	immobilized	0.536264	activating SLB, mobile sensors	AND:IE$^\text{k}$/MCC	0.0134829
activating conditions	AND:IE$^\text{k}$/MCC	immobilized	0.501794	activating SLB, mobile sensors	AND:IE$^\text{k}$/MCC	0.0162932
activating conditions	AND:IE$^\text{k}$/MCC	immobilized	0.521164	activating SLB, mobile sensors	AND:IE$^\text{k}$/MCC	0.0280245
activating conditions	AND:IE$^\text{k}$/MCC	immobilized	0.492392	activating SLB, mobile sensors	AND:IE$^\text{k}$/MCC	0.0219406
activating conditions	AND:IE$^\text{k}$/MCC	immobilized	0.544179	activating SLB, mobile sensors	AND:IE$^\text{k}$/MCC	0.0164562
activating conditions	AND:IE$^\text{k}$/MCC	immobilized	0.481743	activating SLB, mobile sensors	AND:IE$^\text{k}$/MCC	0.0158763
activating conditions	AND:IE$^\text{k}$/MCC	immobilized	0.492092	activating SLB, mobile sensors	AND:IE$^\text{k}$/MCC	0.00751972
activating conditions	AND:IE$^\text{k}$/MCC	immobilized	0.490229	activating SLB, mobile sensors	AND:IE$^\text{k}$/MCC	0.0164904
activating conditions	AND:IE$^\text{k}$/MCC	immobilized	0.539407	activating SLB, mobile sensors	AND:IE$^\text{k}$/MCC	0.00393566
activating conditions	AND:IE$^\text{k}$/MCC	immobilized	0.505427	activating SLB, mobile sensors	AND:IE$^\text{k}$/MCC	0.0291166
activating conditions	AND:IE$^\text{k}$/MCC	immobilized	0.547444	activating SLB, mobile sensors	AND:IE$^\text{k}$/MCC	0.0103663
activating conditions	AND:IE$^\text{k}$/MCC	immobilized	0.520161	activating SLB, mobile sensors	AND:IE$^\text{k}$/MCC	0.0203364
activating conditions	AND:IE$^\text{k}$/MCC	immobilized	0.516007	activating SLB, mobile sensors	AND:IE$^\text{k}$/MCC	0.0131654
activating conditions	AND:IE$^\text{k}$/MCC	immobilized	0.544445	activating SLB, mobile sensors	AND:IE$^\text{k}$/MCC	0.0265198
activating conditions	AND:IE$^\text{k}$/MCC	immobilized	0.507276	activating SLB, mobile sensors	AND:IE$^\text{k}$/MCC	0.0253886
activating conditions	AND:IE$^\text{k}$/MCC	immobilized	0.49983	activating SLB, mobile sensors	AND:IE$^\text{k}$/MCC	0.025336
activating conditions	AND:IE$^\text{k}$/MCC	immobilized	0.511514	activating SLB, mobile sensors	AND:IE$^\text{k}$/MCC	0.015183
activating conditions	AND:IE$^\text{k}$/MCC	immobilized	0.455813	activating SLB, mobile sensors	AND:IE$^\text{k}$/MCC	0.0109472
activating conditions	AND:IE$^\text{k}$/MCC	immobilized	0.545265	activating SLB, mobile sensors	AND:IE$^\text{k}$/MCC	0.0115407
activating conditions	AND:IE$^\text{k}$/MCC	immobilized	0.510059	activating SLB, mobile sensors	AND:IE$^\text{k}$/MCC	0.013302
activating conditions	AND:IE$^\text{k}$/MCC	immobilized	0.500277	activating SLB, mobile sensors	AND:IE$^\text{k}$/MCC	0.0218041
activating conditions	AND:IE$^\text{k}$/MCC	immobilized	0.47086	activating SLB, mobile sensors	AND:IE$^\text{k}$/MCC	0.0283743
activating conditions	AND:IE$^\text{k}$/MCC	immobilized	0.479628	activating SLB, mobile sensors	AND:IE$^\text{k}$/MCC	0.01
activating conditions	AND:IE$^\text{k}$/MCC	immobilized	0.52971	activating SLB, mobile sensors	AND:IE$^\text{k}$/MCC	0.00697417
activating conditions	AND:IE$^\text{k}$/MCC	immobilized	0.540355	activating SLB, mobile sensors	AND:IE$^\text{k}$/MCC	0.0177309
activating conditions	AND:IE$^\text{k}$/MCC	immobilized	0.54284	activating SLB, mobile sensors	AND:IE$^\text{k}$/MCC	0.0150127
activating conditions	AND:IE$^\text{k}$/MCC	immobilized	0.493504	activating SLB, mobile sensors	AND:IE$^\text{k}$/MCC	0.023764
activating conditions	AND:IE$^\text{k}$/MCC	immobilized	0.515742	activating SLB, mobile sensors	AND:IE$^\text{k}$/MCC	0.0219547
activating conditions	AND:IE$^\text{k}$/MCC	immobilized	0.490849	activating SLB, mobile sensors	AND:IE$^\text{k}$/MCC	0.0148435
activating conditions	AND:IE$^\text{k}$/MCC	immobilized	0.513201	activating SLB, mobile sensors	AND:IE$^\text{k}$/MCC	0.0241204
activating conditions	AND:IE$^\text{k}$/MCC	immobilized	0.539831	activating SLB, mobile sensors	AND:IE$^\text{k}$/MCC	0.023637
activating conditions	AND:IE$^\text{k}$/MCC	immobilized	0.556158	activating SLB, mobile sensors	AND:IE$^\text{k}$/MCC	0.0222378
activating conditions	AND:IE$^\text{k}$/MCC	immobilized	0.563244	activating SLB, mobile sensors	AND:IE$^\text{k}$/MCC	0.0211291
activating conditions	AND:IE$^\text{k}$/MCC	immobilized	0.508762	activating SLB, mobile sensors	AND:IE$^\text{k}$/MCC	0.00816208
activating conditions	AND:IE$^\text{k}$/MCC	immobilized	0.501891	activating SLB, mobile sensors	AND:IE$^\text{k}$/MCC	0.0166581
activating conditions	AND:IE$^\text{k}$/MCC	immobilized	0.550555	activating SLB, mobile sensors	AND:IE$^\text{k}$/MCC	0.022208
activating conditions	AND:IE$^\text{k}$/MCC	immobilized	0.535103	activating SLB, mobile sensors	AND:IE$^\text{k}$/MCC	0.0198399
activating conditions	AND:IE$^\text{k}$/MCC	immobilized	0.52596	activating SLB, mobile sensors	AND:IE$^\text{k}$/MCC	0.0215966
activating conditions	AND:IE$^\text{k}$/MCC	immobilized	0.549177	activating SLB, mobile sensors	AND:IE$^\text{k}$/MCC	0.0271382
activating conditions	AND:IE$^\text{k}$/MCC	immobilized	0.553918	activating SLB, mobile sensors	AND:IE$^\text{k}$/MCC	0.0264249
activating conditions	AND:IE$^\text{k}$/MCC	immobilized	0.559764	activating SLB, mobile sensors	AND:IE$^\text{k}$/MCC	0.0190461
activating conditions	AND:IE$^\text{k}$/MCC	immobilized	0.555306	activating SLB, mobile sensors	AND:IE$^\text{k}$/MCC	0.0171078
activating conditions	AND:IE$^\text{k}$/MCC	immobilized	0.553187	activating SLB, mobile sensors	AND:IE$^\text{k}$/MCC	0.0166359
activating conditions	AND:IE$^\text{k}$/MCC	immobilized	0.532217	activating SLB, mobile sensors	AND:IE$^\text{k}$/MCC	0.0165738
activating conditions	AND:IE$^\text{k}$/MCC	immobilized	0.558245	activating SLB, mobile sensors	AND:IE$^\text{k}$/MCC	0.0198374
activating conditions	AND:IE$^\text{k}$/MCC	immobilized	0.478255	activating SLB, mobile sensors	AND:IE$^\text{k}$/MCC	0.0188027
activating conditions	AND:IE$^\text{k}$/MCC	immobilized	0.481691	activating SLB, mobile sensors	AND:IE$^\text{k}$/MCC	0.00959283
activating conditions	AND:IE$^\text{k}$/MCC	immobilized	0.475064	activating SLB, mobile sensors	AND:IE$^\text{k}$/MCC	0.00763181
activating conditions	AND:IE$^\text{k}$/MCC	immobilized	0.539528	activating SLB, mobile sensors	AND:IE$^\text{k}$/MCC	0.00770741
activating conditions	AND:IE$^\text{k}$/MCC	immobilized	0.518612	activating SLB, mobile sensors	AND:IE$^\text{k}$/MCC	0.0184656
activating conditions	AND:IE$^\text{k}$/MCC	immobilized	0.533695	activating SLB, mobile sensors	AND:IE$^\text{k}$/MCC	0.0213259
activating conditions	AND:IE$^\text{k}$/MCC	immobilized	0.504483	activating SLB, mobile sensors	AND:IE$^\text{k}$/MCC	0.0176316
activating conditions	AND:IE$^\text{k}$/MCC	immobilized	0.520809	activating SLB, mobile sensors	AND:IE$^\text{k}$/MCC	0.0150338
activating conditions	AND:IE$^\text{k}$/MCC	immobilized	0.552244	activating SLB, mobile sensors	AND:IE$^\text{k}$/MCC	0.0205792
activating conditions	AND:IE$^\text{k}$/MCC	immobilized	0.506102	activating SLB, mobile sensors	AND:IE$^\text{k}$/MCC	0.015256
activating conditions	AND:IE$^\text{k}$/MCC	immobilized	0.52281	activating SLB, mobile sensors	AND:IE$^\text{k}$/MCC	0.00793903
activating conditions	AND:IE$^\text{k}$/MCC	immobilized	0.527496	activating SLB, mobile sensors	AND:IE$^\text{k}$/MCC	0.0158192
activating conditions	AND:IE$^\text{k}$/MCC	immobilized	0.496377	activating SLB, mobile sensors	AND:IE$^\text{k}$/MCC	0.0196403
activating conditions	AND:IE$^\text{k}$/MCC	immobilized	0.512355	activating SLB, mobile sensors	AND:IE$^\text{k}$/MCC	0.0138025
activating conditions	AND:IE$^\text{k}$/MCC	immobilized	0.466187	activating SLB, mobile sensors	AND:IE$^\text{k}$/MCC	0.015446
activating conditions	AND:IE$^\text{k}$/MCC	immobilized	0.512968	activating SLB, mobile sensors	AND:IE$^\text{k}$/MCC	0.0139583
activating conditions	AND:IE$^\text{k}$/MCC	immobilized	0.483181	activating SLB, mobile sensors	AND:IE$^\text{k}$/MCC	0.0171593
activating conditions	AND:IE$^\text{k}$/MCC	immobilized	0.526354	activating SLB, mobile sensors	AND:IE$^\text{k}$/MCC	0.0135236
activating conditions	AND:IE$^\text{k}$/MCC	immobilized	0.489567	activating SLB, mobile sensors	AND:IE$^\text{k}$/MCC	0.0158089
activating conditions	AND:IE$^\text{k}$/MCC	immobilized	0.479961	activating SLB, mobile sensors	AND:IE$^\text{k}$/MCC	0.019053
activating conditions	AND:IE$^\text{k}$/MCC	immobilized	0.552204	activating SLB, mobile sensors	AND:IE$^\text{k}$/MCC	0.0184736
activating conditions	AND:IE$^\text{k}$/MCC	immobilized	0.536632	activating SLB, mobile sensors	AND:IE$^\text{k}$/MCC	0.0142202
activating conditions	AND:IE$^\text{k}$/MCC	immobilized	0.501805	activating SLB, mobile sensors	AND:IE$^\text{k}$/MCC	0.0180688
activating conditions	AND:IE$^\text{k}$/MCC	immobilized	0.55349	activating SLB, mobile sensors	AND:IE$^\text{k}$/MCC	0.0268559
activating conditions	AND:IE$^\text{k}$/MCC	immobilized	0.524576	activating SLB, mobile sensors	AND:IE$^\text{k}$/MCC	0.0257129
activating conditions	AND:IE$^\text{k}$/MCC	immobilized	0.549965	activating SLB, mobile sensors	AND:IE$^\text{k}$/MCC	0.0195225
activating conditions	AND:IE$^\text{k}$/MCC	immobilized	0.537967	activating SLB, mobile sensors	AND:IE$^\text{k}$/MCC	0.0252948
activating conditions	AND:IE$^\text{k}$/MCC	immobilized	0.552953	activating SLB, mobile sensors	AND:IE$^\text{k}$/MCC	0.0213568
activating conditions	AND:IE$^\text{k}$/MCC	immobilized	0.55624	activating SLB, mobile sensors	AND:IE$^\text{k}$/MCC	0.0250273
activating conditions	AND:IE$^\text{k}$/MCC	immobilized	0.531667	activating SLB, mobile sensors	AND:IE$^\text{k}$/MCC	0.0157211
activating conditions	AND:IE$^\text{k}$/MCC	immobilized	0.578908	activating SLB, mobile sensors	AND:IE$^\text{k}$/MCC	0.0188365
activating conditions	AND:IE$^\text{k}$/MCC	immobilized	0.604256	activating SLB, mobile sensors	AND:IE$^\text{k}$/MCC	0.0187315
activating conditions	AND:IE$^\text{k}$/MCC	immobilized	0.487129	activating SLB, mobile sensors	AND:IE$^\text{k}$/MCC	0.0263129
activating conditions	AND:IE$^\text{k}$/MCC	immobilized	0.597478	activating SLB, mobile sensors	AND:IE$^\text{k}$/MCC	0.0242866
activating conditions	AND:IE$^\text{k}$/MCC	immobilized	0.515726	activating SLB, mobile sensors	AND:IE$^\text{k}$/MCC	0.0166667
activating conditions	AND:IE$^\text{k}$/MCC	immobilized	0.514229	activating SLB, mobile sensors	AND:IE$^\text{k}$/MCC	0.0117561
activating conditions	AND:IE$^\text{k}$/MCC	immobilized	0.529708	activating SLB, mobile sensors	AND:IE$^\text{k}$/MCC	0.0164255
activating conditions	AND:IE$^\text{k}$/MCC	immobilized	0.575701	activating SLB, mobile sensors	AND:IE$^\text{k}$/MCC	0.0214286
activating conditions	AND:IE$^\text{k}$/MCC	immobilized	0.489823	activating SLB, mobile sensors	AND:IE$^\text{k}$/MCC	0.00837075
activating conditions	AND:IE$^\text{k}$/MCC	immobilized	0.580347	activating SLB, mobile sensors	AND:IE$^\text{k}$/MCC	0.0222692
activating conditions	AND:IE$^\text{k}$/MCC	immobilized	0.506144	activating SLB, mobile sensors	AND:IE$^\text{k}$/MCC	0.0237297
activating conditions	AND:IE$^\text{k}$/MCC	immobilized	0.491622	activating SLB, mobile sensors	AND:IE$^\text{k}$/MCC	0.0215381
activating conditions	AND:IE$^\text{k}$/MCC	immobilized	0.543085	activating SLB, mobile sensors	AND:IE$^\text{k}$/MCC	0.018554
activating conditions	AND:IE$^\text{k}$/MCC	immobilized	0.51772	activating SLB, mobile sensors	AND:IE$^\text{k}$/MCC	0.0214797
activating conditions	AND:IE$^\text{k}$/MCC	immobilized	0.553482	activating SLB, mobile sensors	AND:IE$^\text{k}$/MCC	0.0226592
activating conditions	AND:IE$^\text{k}$/MCC	immobilized	0.511688	activating SLB, mobile sensors	AND:IE$^\text{k}$/MCC	0.0148483
activating conditions	AND:IE$^\text{k}$/MCC	immobilized	0.470915	activating SLB, mobile sensors	AND:IE$^\text{k}$/MCC	0.0240495
activating conditions	AND:IE$^\text{k}$/MCC	immobilized	0.569208	activating SLB, mobile sensors	AND:IE$^\text{k}$/MCC	0.0254945
activating conditions	AND:IE$^\text{k}$/MCC	immobilized	0.526989	activating SLB, mobile sensors	AND:IE$^\text{k}$/MCC	0.0221124
activating conditions	AND:IE$^\text{k}$/MCC	immobilized	0.572953	activating SLB, mobile sensors	AND:IE$^\text{k}$/MCC	0.0172152
activating conditions	AND:IE$^\text{k}$/MCC	immobilized	0.518872	activating SLB, mobile sensors	AND:IE$^\text{k}$/MCC	0.019177
activating conditions	AND:IE$^\text{k}$/MCC	immobilized	0.542198	activating SLB, mobile sensors	AND:IE$^\text{k}$/MCC	0.0238812
activating conditions	AND:IE$^\text{k}$/MCC	immobilized	0.544874	activating SLB, mobile sensors	AND:IE$^\text{k}$/MCC	0.0162232
activating conditions	AND:IE$^\text{k}$/MCC	immobilized	0.51465	activating SLB, mobile sensors	AND:IE$^\text{k}$/MCC	0.0175853
activating conditions	AND:IE$^\text{k}$/MCC	immobilized	0.496951	activating SLB, mobile sensors	AND:IE$^\text{k}$/MCC	0.0178788
activating conditions	AND:IE$^\text{k}$/MCC	immobilized	0.538785	activating SLB, mobile sensors	AND:IE$^\text{k}$/MCC	0.0243243
activating conditions	AND:IE$^\text{k}$/MCC	immobilized	0.532101	activating SLB, mobile sensors	AND:IE$^\text{k}$/MCC	0.0232885
activating conditions	AND:IE$^\text{k}$/MCC	immobilized	0.516891	activating SLB, mobile sensors	AND:IE$^\text{k}$/MCC	0.012186
activating conditions	AND:IE$^\text{k}$/MCC	immobilized	0.516855	activating SLB, mobile sensors	AND:IE$^\text{k}$/MCC	0.0135228
activating conditions	AND:IE$^\text{k}$/MCC	immobilized	0.53855	activating SLB, mobile sensors	AND:IE$^\text{k}$/MCC	0.0160446
activating conditions	AND:IE$^\text{k}$/MCC	immobilized	0.544105	activating SLB, mobile sensors	AND:IE$^\text{k}$/MCC	0.0287249
activating conditions	AND:IE$^\text{k}$/MCC	immobilized	0.538245	activating SLB, mobile sensors	AND:IE$^\text{k}$/MCC	0.0118036
activating conditions	AND:IE$^\text{k}$/MCC	immobilized	0.502837	activating SLB, mobile sensors	AND:IE$^\text{k}$/MCC	0.0134744
activating conditions	AND:IE$^\text{k}$/MCC	immobilized	0.559745	activating SLB, mobile sensors	AND:IE$^\text{k}$/MCC	0.0125647
activating conditions	AND:IE$^\text{k}$/MCC	immobilized	0.554641	activating SLB, mobile sensors	AND:IE$^\text{k}$/MCC	0.0170702
activating conditions	AND:IE$^\text{k}$/MCC	immobilized	0.528576	activating SLB, mobile sensors	AND:IE$^\text{k}$/MCC	0.0191469
activating conditions	AND:IE$^\text{k}$/MCC	immobilized	0.548195	activating SLB, mobile sensors	AND:IE$^\text{k}$/MCC	0.0155035
activating conditions	AND:IE$^\text{k}$/MCC	immobilized	0.52699	activating SLB, mobile sensors	AND:IE$^\text{k}$/MCC	0.0182678
activating conditions	AND:IE$^\text{k}$/MCC	immobilized	0.520028	activating SLB, mobile sensors	AND:IE$^\text{k}$/MCC	0.0196709
activating conditions	AND:IE$^\text{k}$/MCC	immobilized	0.57629	activating SLB, mobile sensors	AND:IE$^\text{k}$/MCC	0.0143692
activating conditions	AND:IE$^\text{k}$/MCC	immobilized	0.550431	activating SLB, mobile sensors	AND:IE$^\text{k}$/MCC	0.012583
activating conditions	AND:IE$^\text{k}$/MCC	immobilized	0.568824	activating SLB, mobile sensors	AND:IE$^\text{k}$/MCC	0.0140276
activating conditions	AND:IE$^\text{k}$/MCC	immobilized	0.518568	activating SLB, mobile sensors	AND:IE$^\text{k}$/MCC	0.0210001
activating conditions	AND:IE$^\text{k}$/MCC	immobilized	0.470734	activating SLB, mobile sensors	AND:IE$^\text{k}$/MCC	0.0190058
activating conditions	AND:IE$^\text{k}$/MCC	immobilized	0.526415	activating SLB, mobile sensors	AND:IE$^\text{k}$/MCC	0.0181412
activating conditions	AND:IE$^\text{k}$/MCC	immobilized	0.545761	activating SLB, mobile sensors	AND:IE$^\text{k}$/MCC	0.0244294
activating conditions	AND:IE$^\text{k}$/MCC	immobilized	0.510077	activating SLB, mobile sensors	AND:IE$^\text{k}$/MCC	0.0240473
activating conditions	AND:IE$^\text{k}$/MCC	immobilized	0.488727	activating SLB, mobile sensors	AND:IE$^\text{k}$/MCC	0.0190115
activating conditions	AND:IE$^\text{k}$/MCC	immobilized	0.533403	activating SLB, mobile sensors	AND:IE$^\text{k}$/MCC	0.0208871
activating conditions	AND:IE$^\text{k}$/MCC	immobilized	0.521488	activating SLB, mobile sensors	AND:IE$^\text{k}$/MCC	0.023927
activating conditions	AND:IE$^\text{k}$/MCC	immobilized	0.5117	activating SLB, mobile sensors	AND:IE$^\text{k}$/MCC	0.0173953
activating conditions	AND:IE$^\text{k}$/MCC	immobilized	0.523418	activating SLB, mobile sensors	AND:IE$^\text{k}$/MCC	0.0261151
activating conditions	AND:IE$^\text{k}$/MCC	immobilized	0.538462	activating SLB, mobile sensors	AND:IE$^\text{k}$/MCC	0.0166369
activating conditions	AND:IE$^\text{k}$/MCC	immobilized	0.497582	activating SLB, mobile sensors	AND:IE$^\text{k}$/MCC	0.019932
activating conditions	AND:IE$^\text{k}$/MCC	immobilized	0.562668	activating SLB, mobile sensors	AND:IE$^\text{k}$/MCC	0.0183525
activating conditions	AND:IE$^\text{k}$/MCC	immobilized	0.521339	activating SLB, mobile sensors	AND:IE$^\text{k}$/MCC	0.0120255
activating conditions	AND:IE$^\text{k}$/MCC	immobilized	0.545328	activating SLB, mobile sensors	AND:IE$^\text{k}$/MCC	0.021275
activating conditions	AND:IE$^\text{k}$/MCC	immobilized	0.537572	activating SLB, mobile sensors	AND:IE$^\text{k}$/MCC	0.0149425
activating conditions	AND:IE$^\text{k}$/MCC	immobilized	0.561698	activating SLB, mobile sensors	AND:IE$^\text{k}$/MCC	0.0091716
activating conditions	AND:IE$^\text{k}$/MCC	immobilized	0.519702	activating SLB, mobile sensors	AND:IE$^\text{k}$/MCC	0.0198261
activating conditions	AND:IE$^\text{k}$/MCC	immobilized	0.572129	activating SLB, mobile sensors	AND:IE$^\text{k}$/MCC	0.0081035
activating conditions	AND:IE$^\text{k}$/MCC	immobilized	0.555392	activating SLB, mobile sensors	AND:IE$^\text{k}$/MCC	0.018654
activating conditions	AND:IE$^\text{k}$/MCC	immobilized	0.585855	activating SLB, mobile sensors	AND:IE$^\text{k}$/MCC	0.0167767
activating conditions	AND:IE$^\text{k}$/MCC	immobilized	0.496525	activating SLB, mobile sensors	AND:IE$^\text{k}$/MCC	0.0200947
activating conditions	AND:IE$^\text{k}$/MCC	immobilized	0.542403	activating SLB, mobile sensors	AND:IE$^\text{k}$/MCC	0.0173666
activating conditions	AND:IE$^\text{k}$/MCC	immobilized	0.486404	activating SLB, mobile sensors	AND:IE$^\text{k}$/MCC	0.0184014
activating conditions	AND:IE$^\text{k}$/MCC	immobilized	0.509545	activating SLB, mobile sensors	AND:IE$^\text{k}$/MCC	0.0205367
activating conditions	AND:IE$^\text{k}$/MCC	immobilized	0.554539	activating SLB, mobile sensors	AND:IE$^\text{k}$/MCC	0.0153746
activating conditions	AND:IE$^\text{k}$/MCC	immobilized	0.514017	activating SLB, mobile sensors	AND:IE$^\text{k}$/MCC	0.025937
activating conditions	AND:IE$^\text{k}$/MCC	immobilized	0.484897	activating SLB, mobile sensors	AND:IE$^\text{k}$/MCC	0.0142885
activating conditions	AND:IE$^\text{k}$/MCC	immobilized	0.501427	activating SLB, mobile sensors	AND:IE$^\text{k}$/MCC	0.0195378
activating conditions	AND:IE$^\text{k}$/MCC	immobilized	0.527922	activating SLB, mobile sensors	AND:IE$^\text{k}$/MCC	0.0278655
activating conditions	AND:IE$^\text{k}$/MCC	immobilized	0.503132	activating SLB, mobile sensors	AND:IE$^\text{k}$/MCC	0.01441
activating conditions	AND:IE$^\text{k}$/MCC	immobilized	0.519127	activating SLB, mobile sensors	AND:IE$^\text{k}$/MCC	0.0258409
activating conditions	AND:IE$^\text{k}$/MCC	immobilized	0.516996	activating SLB, mobile sensors	AND:IE$^\text{k}$/MCC	0.0230533
activating conditions	AND:IE$^\text{k}$/MCC	immobilized	0.567666	activating SLB, mobile sensors	AND:IE$^\text{k}$/MCC	0.016585
activating conditions	AND:IE$^\text{k}$/MCC	immobilized	0.543516	activating SLB, mobile sensors	AND:IE$^\text{k}$/MCC	0.0202336
activating conditions	AND:IE$^\text{k}$/MCC	immobilized	0.539364	activating SLB, mobile sensors	AND:IE$^\text{k}$/MCC	0.0302618
activating conditions	AND:IE$^\text{k}$/MCC	immobilized	0.536476	activating SLB, mobile sensors	AND:IE$^\text{k}$/MCC	0.0159279
activating conditions	AND:IE$^\text{k}$/MCC	immobilized	0.58941	activating SLB, mobile sensors	AND:IE$^\text{k}$/MCC	0.0146388
activating conditions	AND:IE$^\text{k}$/MCC	immobilized	0.459745	activating SLB, mobile sensors	AND:IE$^\text{k}$/MCC	0.0295756
activating conditions	AND:IE$^\text{k}$/MCC	immobilized	0.517311	activating SLB, mobile sensors	AND:IE$^\text{k}$/MCC	0.010123
activating conditions	AND:IE$^\text{k}$/MCC	immobilized	0.487405	activating SLB, mobile sensors	AND:IE$^\text{k}$/MCC	0.00905347
activating conditions	AND:IE$^\text{k}$/MCC	immobilized	0.5346	activating SLB, mobile sensors	AND:IE$^\text{k}$/MCC	0.0210544
activating conditions	AND:IE$^\text{k}$/MCC	immobilized	0.530929	activating SLB, mobile sensors	AND:IE$^\text{k}$/MCC	0.0178764
activating conditions	AND:IE$^\text{k}$/MCC	immobilized	0.505733	activating SLB, mobile sensors	AND:IE$^\text{k}$/MCC	0.0184187
activating conditions	AND:IE$^\text{k}$/MCC	immobilized	0.547718	activating SLB, mobile sensors	AND:IE$^\text{k}$/MCC	0.022868
activating conditions	AND:IE$^\text{k}$/MCC	immobilized	0.544414	activating SLB, mobile sensors	AND:IE$^\text{k}$/MCC	0.0280447
activating conditions	AND:IE$^\text{k}$/MCC	immobilized	0.494541	activating SLB, mobile sensors	AND:IE$^\text{k}$/MCC	0.0154926
activating conditions	AND:IE$^\text{k}$/MCC	immobilized	0.476519	activating SLB, mobile sensors	AND:IE$^\text{k}$/MCC	0.00856515
activating conditions	AND:IE$^\text{k}$/MCC	immobilized	0.572728	activating SLB, mobile sensors	AND:IE$^\text{k}$/MCC	0.016474
activating conditions	AND:IE$^\text{k}$/MCC	immobilized	0.492037	activating SLB, mobile sensors	AND:IE$^\text{k}$/MCC	0.0168127
activating conditions	AND:IE$^\text{k}$/MCC	immobilized	0.567972	activating SLB, mobile sensors	AND:IE$^\text{k}$/MCC	0.0186134
activating conditions	AND:IE$^\text{k}$/MCC	immobilized	0.54585	activating SLB, mobile sensors	AND:IE$^\text{k}$/MCC	0.0185723
activating conditions	AND:IE$^\text{k}$/MCC	immobilized	0.508102	activating SLB, mobile sensors	AND:IE$^\text{k}$/MCC	0.00869595
activating conditions	AND:IE$^\text{k}$/MCC	immobilized	0.523105	activating SLB, mobile sensors	AND:IE$^\text{k}$/MCC	0.0195346
activating conditions	AND:IE$^\text{k}$/MCC	immobilized	0.579223	activating SLB, mobile sensors	AND:IE$^\text{k}$/MCC	0.0231827
activating conditions	AND:IE$^\text{k}$/MCC	immobilized	0.56806	activating SLB, mobile sensors	AND:IE$^\text{k}$/MCC	0.018549
activating conditions	AND:IE$^\text{k}$/MCC	immobilized	0.496352	activating SLB, mobile sensors	AND:IE$^\text{k}$/MCC	0.0146259
activating conditions	AND:IE$^\text{k}$/MCC	immobilized	0.547119	activating SLB, mobile sensors	AND:IE$^\text{k}$/MCC	0.00376185
activating conditions	AND:IE$^\text{k}$/MCC	immobilized	0.517963	activating SLB, mobile sensors	AND:IE$^\text{k}$/MCC	0.0163567
activating conditions	AND:IE$^\text{k}$/MCC	immobilized	0.51252	activating SLB, mobile sensors	AND:IE$^\text{k}$/MCC	0.0105569
activating conditions	AND:IE$^\text{k}$/MCC	immobilized	0.519796	activating SLB, mobile sensors	AND:IE$^\text{k}$/MCC	0.0268617
activating conditions	AND:IE$^\text{k}$/MCC	immobilized	0.485722	activating SLB, mobile sensors	AND:IE$^\text{k}$/MCC	0.0161404
activating conditions	AND:IE$^\text{k}$/MCC	immobilized	0.551193	activating SLB, mobile sensors	AND:IE$^\text{k}$/MCC	0.0116328
activating conditions	AND:IE$^\text{k}$/MCC	immobilized	0.506409	activating SLB, mobile sensors	AND:IE$^\text{k}$/MCC	0.0204698
activating conditions	AND:IE$^\text{k}$/MCC	immobilized	0.533351	activating SLB, mobile sensors	AND:IE$^\text{k}$/MCC	0.0152985
activating conditions	AND:IE$^\text{k}$/MCC	immobilized	0.504732	activating SLB, mobile sensors	AND:IE$^\text{k}$/MCC	0.0117317
activating conditions	AND:IE$^\text{k}$/MCC	immobilized	0.476124	activating SLB, mobile sensors	AND:IE$^\text{k}$/MCC	0.0230337
activating conditions	AND:IE$^\text{k}$/MCC	immobilized	0.480462	activating SLB, mobile sensors	AND:IE$^\text{k}$/MCC	0.0146186
activating conditions	AND:IE$^\text{k}$/MCC	immobilized	0.532296	activating SLB, mobile sensors	AND:IE$^\text{k}$/MCC	0.0210293
activating conditions	AND:IE$^\text{k}$/MCC	immobilized	0.531058	activating SLB, mobile sensors	AND:IE$^\text{k}$/MCC	0.00428177
activating conditions	AND:IE$^\text{k}$/MCC	immobilized	0.573035	activating SLB, mobile sensors	AND:IE$^\text{k}$/MCC	0.0163894
activating conditions	AND:IE$^\text{k}$/MCC	immobilized	0.545108	activating SLB, mobile sensors	AND:IE$^\text{k}$/MCC	0.00954131
activating conditions	AND:IE$^\text{k}$/MCC	immobilized	0.594133	activating SLB, mobile sensors	AND:IE$^\text{k}$/MCC	0.0130125
activating conditions	AND:IE$^\text{k}$/MCC	immobilized	0.53074	activating SLB, mobile sensors	AND:IE$^\text{k}$/MCC	0.0185228
activating conditions	AND:IE$^\text{k}$/MCC	immobilized	0.610143	activating SLB, mobile sensors	AND:IE$^\text{k}$/MCC	0.0156875
activating conditions	AND:IE$^\text{k}$/MCC	immobilized	0.522627	activating SLB, mobile sensors	AND:IE$^\text{k}$/MCC	0.00512257
activating conditions	AND:IE$^\text{k}$/MCC	immobilized	0.538813	activating SLB, mobile sensors	AND:IE$^\text{k}$/MCC	0.0153757
activating conditions	AND:IE$^\text{k}$/MCC	immobilized	0.519127	activating SLB, mobile sensors	AND:IE$^\text{k}$/MCC	0.0151542
activating conditions	AND:IE$^\text{k}$/MCC	immobilized	0.543921	activating SLB, mobile sensors	AND:IE$^\text{k}$/MCC	0.00827147
activating conditions	AND:IE$^\text{k}$/MCC	immobilized	0.509275	activating SLB, mobile sensors	AND:IE$^\text{k}$/MCC	0.0237659
activating conditions	AND:IE$^\text{k}$/MCC	immobilized	0.532475	activating SLB, mobile sensors	AND:IE$^\text{k}$/MCC	0.0276575
activating conditions	AND:IE$^\text{k}$/MCC	immobilized	0.531225	activating SLB, mobile sensors	AND:IE$^\text{k}$/MCC	0.00877628
activating conditions	AND:IE$^\text{k}$/MCC	immobilized	0.521969	activating SLB, mobile sensors	AND:IE$^\text{k}$/MCC	0.014427
activating conditions	AND:IE$^\text{k}$/MCC	immobilized	0.601855	activating SLB, mobile sensors	AND:IE$^\text{k}$/MCC	0.0159472
activating conditions	AND:IE$^\text{k}$/MCC	immobilized	0.525039	activating SLB, mobile sensors	AND:IE$^\text{k}$/MCC	0.0202914
activating conditions	AND:IE$^\text{k}$/MCC	immobilized	0.565159	activating SLB, mobile sensors	AND:IE$^\text{k}$/MCC	0.0136644
activating conditions	AND:IE$^\text{k}$/MCC	immobilized	0.49565	activating SLB, mobile sensors	AND:IE$^\text{k}$/MCC	0.0232475
activating conditions	AND:IE$^\text{k}$/MCC	immobilized	0.545429	activating SLB, mobile sensors	AND:IE$^\text{k}$/MCC	0.0226138
activating conditions	AND:IE$^\text{k}$/MCC	immobilized	0.519331	activating SLB, mobile sensors	AND:IE$^\text{k}$/MCC	0.0313704
activating conditions	AND:IE$^\text{k}$/MCC	immobilized	0.509261	activating SLB, mobile sensors	AND:IE$^\text{k}$/MCC	0.00992965
activating conditions	AND:IE$^\text{k}$/MCC	immobilized	0.505163	activating SLB, mobile sensors	AND:IE$^\text{k}$/MCC	0.0152935
activating conditions	AND:IE$^\text{k}$/MCC	immobilized	0.56911	activating SLB, mobile sensors	AND:IE$^\text{k}$/MCC	0.0149179
activating conditions	AND:IE$^\text{k}$/MCC	immobilized	0.526736	activating SLB, mobile sensors	AND:IE$^\text{k}$/MCC	0.0124907
activating conditions	AND:IE$^\text{k}$/MCC	immobilized	0.5686	activating SLB, mobile sensors	AND:IE$^\text{k}$/MCC	0.0177333
activating conditions	AND:IE$^\text{k}$/MCC	immobilized	0.581293	activating SLB, mobile sensors	AND:IE$^\text{k}$/MCC	0.0165243
activating conditions	AND:IE$^\text{k}$/MCC	immobilized	0.527113	activating SLB, mobile sensors	AND:IE$^\text{k}$/MCC	0.0154091
activating conditions	AND:IE$^\text{k}$/MCC	immobilized	0.505662	activating SLB, mobile sensors	AND:IE$^\text{k}$/MCC	0.0214286
activating conditions	AND:IE$^\text{k}$/MCC	immobilized	0.514244	activating SLB, mobile sensors	AND:IE$^\text{k}$/MCC	0.0250822
activating conditions	AND:IE$^\text{k}$/MCC	immobilized	0.492513	activating SLB, mobile sensors	AND:IE$^\text{k}$/MCC	0.0223332
activating conditions	AND:IE$^\text{k}$/MCC	immobilized	0.549161	activating SLB, mobile sensors	AND:IE$^\text{k}$/MCC	0.0052804
activating conditions	AND:IE$^\text{k}$/MCC	immobilized	0.529749	activating SLB, mobile sensors	AND:IE$^\text{k}$/MCC	0.0224001
activating conditions	AND:IE$^\text{k}$/MCC	immobilized	0.550467	activating SLB, mobile sensors	AND:IE$^\text{k}$/MCC	0.0174321
activating conditions	AND:IE$^\text{k}$/MCC	immobilized	0.451937	activating SLB, mobile sensors	AND:IE$^\text{k}$/MCC	0.0220789
activating conditions	AND:IE$^\text{k}$/MCC	immobilized	0.532232	activating SLB, mobile sensors	AND:IE$^\text{k}$/MCC	0.0231421
activating conditions	AND:IE$^\text{k}$/MCC	immobilized	0.50218	activating SLB, mobile sensors	AND:IE$^\text{k}$/MCC	0.025096
activating conditions	AND:IE$^\text{k}$/MCC	immobilized	0.524966	activating SLB, mobile sensors	AND:IE$^\text{k}$/MCC	0.0137186
activating conditions	AND:IE$^\text{k}$/MCC	immobilized	0.561687	activating SLB, mobile sensors	AND:IE$^\text{k}$/MCC	0.0102214
activating conditions	AND:IE$^\text{k}$/MCC	immobilized	0.46877	activating SLB, mobile sensors	AND:IE$^\text{k}$/MCC	0.0207327
activating conditions	AND:IE$^\text{k}$/MCC	immobilized	0.487463	activating SLB, mobile sensors	AND:IE$^\text{k}$/MCC	0.0183889
activating conditions	AND:IE$^\text{k}$/MCC	immobilized	0.513441	activating SLB, mobile sensors	AND:IE$^\text{k}$/MCC	0.0302719
activating conditions	AND:IE$^\text{k}$/MCC	immobilized	0.486348	activating SLB, mobile sensors	AND:IE$^\text{k}$/MCC	0.0210099
activating conditions	AND:IE$^\text{k}$/MCC	immobilized	0.543644	activating SLB, mobile sensors	AND:IE$^\text{k}$/MCC	0.0241731
activating conditions	AND:IE$^\text{k}$/MCC	immobilized	0.556791	activating SLB, mobile sensors	AND:IE$^\text{k}$/MCC	0.0235199
activating conditions	AND:IE$^\text{k}$/MCC	immobilized	0.529806	activating SLB, mobile sensors	AND:IE$^\text{k}$/MCC	0.0141757
activating conditions	AND:IE$^\text{k}$/MCC	immobilized	0.502893	activating SLB, mobile sensors	AND:IE$^\text{k}$/MCC	0.0119829
activating conditions	AND:IE$^\text{k}$/MCC	immobilized	0.560891	activating SLB, mobile sensors	AND:IE$^\text{k}$/MCC	0.00959949
activating conditions	AND:IE$^\text{k}$/MCC	immobilized	0.51242	activating SLB, mobile sensors	AND:IE$^\text{k}$/MCC	0.0130821
activating conditions	AND:IE$^\text{k}$/MCC	immobilized	0.53857	activating SLB, mobile sensors	AND:IE$^\text{k}$/MCC	0.021348
activating conditions	AND:IE$^\text{k}$/MCC	immobilized	0.511863	activating SLB, mobile sensors	AND:IE$^\text{k}$/MCC	0.0254772
activating conditions	AND:IE$^\text{k}$/MCC	immobilized	0.536234	activating SLB, mobile sensors	AND:IE$^\text{k}$/MCC	0.0167357
activating conditions	AND:IE$^\text{k}$/MCC	immobilized	0.545259	activating SLB, mobile sensors	AND:IE$^\text{k}$/MCC	0.00980209
activating conditions	AND:IE$^\text{k}$/MCC	immobilized	0.525506	activating SLB, mobile sensors	AND:IE$^\text{k}$/MCC	0.00857682
activating conditions	AND:IE$^\text{k}$/MCC	immobilized	0.513631	activating SLB, mobile sensors	AND:IE$^\text{k}$/MCC	0.0228265
activating conditions	AND:IE$^\text{k}$/MCC	immobilized	0.470536	activating SLB, mobile sensors	AND:IE$^\text{k}$/MCC	0.0226748
activating conditions	AND:IE$^\text{k}$/MCC	immobilized	0.588774	activating SLB, mobile sensors	AND:IE$^\text{k}$/MCC	0.0165892
activating conditions	AND:IE$^\text{k}$/MCC	immobilized	0.523268	activating SLB, mobile sensors	AND:IE$^\text{k}$/MCC	0.0251347
activating conditions	AND:IE$^\text{k}$/MCC	immobilized	0.538525	activating SLB, mobile sensors	AND:IE$^\text{k}$/MCC	0.00900621
activating conditions	AND:IE$^\text{k}$/MCC	immobilized	0.511896	activating SLB, mobile sensors	AND:IE$^\text{k}$/MCC	0.0181564
activating conditions	AND:IE$^\text{k}$/MCC	immobilized	0.578112	activating SLB, mobile sensors	AND:IE$^\text{k}$/MCC	0.0177455
activating conditions	AND:IE$^\text{k}$/MCC	immobilized	0.538975	activating SLB, mobile sensors	AND:IE$^\text{k}$/MCC	0.0213415
activating conditions	AND:IE$^\text{k}$/MCC	immobilized	0.520996	activating SLB, mobile sensors	AND:IE$^\text{k}$/MCC	0.0141454
activating conditions	AND:IE$^\text{k}$/MCC	immobilized	0.497272	activating SLB, mobile sensors	AND:IE$^\text{k}$/MCC	0.0263986
activating conditions	AND:IE$^\text{k}$/MCC	immobilized	0.539448	activating SLB, mobile sensors	AND:IE$^\text{k}$/MCC	0.017211
activating conditions	AND:IE$^\text{k}$/MCC	immobilized	0.578467	activating SLB, mobile sensors	AND:IE$^\text{k}$/MCC	0.0254777
activating conditions	AND:IE$^\text{k}$/MCC	immobilized	0.536493	activating SLB, mobile sensors	AND:IE$^\text{k}$/MCC	0.0232827
activating conditions	AND:IE$^\text{k}$/MCC	immobilized	0.521217	activating SLB, mobile sensors	AND:IE$^\text{k}$/MCC	0.0205479
activating conditions	AND:IE$^\text{k}$/MCC	immobilized	0.505969	activating SLB, mobile sensors	AND:IE$^\text{k}$/MCC	0.0165917
activating conditions	AND:IE$^\text{k}$/MCC	immobilized	0.551986	activating SLB, mobile sensors	AND:IE$^\text{k}$/MCC	0.0126996
activating conditions	AND:IE$^\text{k}$/MCC	immobilized	0.494537	activating SLB, mobile sensors	AND:IE$^\text{k}$/MCC	0.0196488
activating conditions	AND:IE$^\text{k}$/MCC	immobilized	0.486359	activating SLB, mobile sensors	AND:IE$^\text{k}$/MCC	0.0127252
activating conditions	AND:IE$^\text{k}$/MCC	immobilized	0.463699	activating SLB, mobile sensors	AND:IE$^\text{k}$/MCC	0.0133225
activating conditions	AND:IE$^\text{k}$/MCC	immobilized	0.504635	activating SLB, mobile sensors	AND:IE$^\text{k}$/MCC	0.0134651
activating conditions	AND:IE$^\text{k}$/MCC	immobilized	0.52478	activating SLB, mobile sensors	AND:IE$^\text{k}$/MCC	0.0220099
activating conditions	AND:IE$^\text{k}$/MCC	immobilized	0.495698	activating SLB, mobile sensors	AND:IE$^\text{k}$/MCC	0.0194035
activating conditions	AND:IE$^\text{k}$/MCC	immobilized	0.492966	activating SLB, mobile sensors	AND:IE$^\text{k}$/MCC	0.0187013
activating conditions	AND:IE$^\text{k}$/MCC	immobilized	0.554607	activating SLB, mobile sensors	AND:IE$^\text{k}$/MCC	0.0125097
activating conditions	AND:IE$^\text{k}$/MCC	immobilized	0.508798	activating SLB, mobile sensors	AND:IE$^\text{k}$/MCC	0.0144769
activating conditions	AND:IE$^\text{k}$/MCC	immobilized	0.495454	activating SLB, mobile sensors	AND:IE$^\text{k}$/MCC	0.010113
activating conditions	AND:IE$^\text{k}$/MCC	immobilized	0.485608	activating SLB, mobile sensors	AND:IE$^\text{k}$/MCC	0.0132964
activating conditions	AND:IE$^\text{k}$/MCC	immobilized	0.478937	activating SLB, mobile sensors	AND:IE$^\text{k}$/MCC	0.018264
activating conditions	AND:IE$^\text{k}$/MCC	immobilized	0.533805	activating SLB, mobile sensors	AND:IE$^\text{k}$/MCC	0.0184035
activating conditions	AND:IE$^\text{k}$/MCC	immobilized	0.536083	activating SLB, mobile sensors	AND:IE$^\text{k}$/MCC	0.0269548
activating conditions	AND:IE$^\text{k}$/MCC	immobilized	0.617255	activating SLB, mobile sensors	AND:IE$^\text{k}$/MCC	0.0170421
activating conditions	AND:IE$^\text{k}$/MCC	immobilized	0.524744	activating SLB, mobile sensors	AND:IE$^\text{k}$/MCC	0.015365
activating conditions	AND:IE$^\text{k}$/MCC	immobilized	0.543192	activating SLB, mobile sensors	AND:IE$^\text{k}$/MCC	0.0216488
activating conditions	AND:IE$^\text{k}$/MCC	immobilized	0.563464	activating SLB, mobile sensors	AND:IE$^\text{k}$/MCC	0.0205195
activating conditions	AND:IE$^\text{k}$/MCC	immobilized	0.532644	activating SLB, mobile sensors	AND:IE$^\text{k}$/MCC	0.0203857
activating conditions	AND:IE$^\text{k}$/MCC	immobilized	0.460082	activating SLB, mobile sensors	AND:IE$^\text{k}$/MCC	0.0196431
activating conditions	AND:IE$^\text{k}$/MCC	immobilized	0.456076	activating SLB, mobile sensors	AND:IE$^\text{k}$/MCC	0.025677
activating conditions	AND:IE$^\text{k}$/MCC	immobilized	0.514854	activating SLB, mobile sensors	AND:IE$^\text{k}$/MCC	0.025944
activating conditions	AND:IE$^\text{k}$/MCC	immobilized	0.488019	activating SLB, mobile sensors	AND:IE$^\text{k}$/MCC	0.0182927
activating conditions	AND:IE$^\text{k}$/MCC	immobilized	0.537147	activating SLB, mobile sensors	AND:IE$^\text{k}$/MCC	0.0276593
activating conditions	AND:IE$^\text{k}$/MCC	immobilized	0.509095	activating SLB, mobile sensors	AND:IE$^\text{k}$/MCC	0.0170538
activating conditions	AND:IE$^\text{k}$/MCC	immobilized	0.481902	activating SLB, mobile sensors	AND:IE$^\text{k}$/MCC	0.0199886
activating conditions	AND:IE$^\text{k}$/MCC	immobilized	0.568139	activating SLB, mobile sensors	AND:IE$^\text{k}$/MCC	0.0219163
activating conditions	AND:IE$^\text{k}$/MCC	immobilized	0.495222	activating SLB, mobile sensors	AND:IE$^\text{k}$/MCC	0.0154624
activating conditions	AND:IE$^\text{k}$/MCC	immobilized	0.563146	activating SLB, mobile sensors	AND:IE$^\text{k}$/MCC	0.0274627
activating conditions	AND:IE$^\text{k}$/MCC	immobilized	0.539268	activating SLB, mobile sensors	AND:IE$^\text{k}$/MCC	0.00412442
activating conditions	AND:IE$^\text{k}$/MCC	immobilized	0.579384	activating SLB, mobile sensors	AND:IE$^\text{k}$/MCC	0.0216975
activating conditions	AND:IE$^\text{k}$/MCC	immobilized	0.526337	activating SLB, mobile sensors	AND:IE$^\text{k}$/MCC	0.0319789
activating conditions	AND:IE$^\text{k}$/MCC	immobilized	0.485372	activating SLB, mobile sensors	AND:IE$^\text{k}$/MCC	0.0226411
activating conditions	AND:IE$^\text{k}$/MCC	immobilized	0.522858	activating SLB, mobile sensors	AND:IE$^\text{k}$/MCC	0.0136943
activating conditions	AND:IE$^\text{k}$/MCC	immobilized	0.523842	activating SLB, mobile sensors	AND:IE$^\text{k}$/MCC	0.0131277
activating conditions	AND:IE$^\text{k}$/MCC	immobilized	0.518391	activating SLB, mobile sensors	AND:IE$^\text{k}$/MCC	0.0160755
activating conditions	AND:IE$^\text{k}$/MCC	immobilized	0.51706	activating SLB, mobile sensors	AND:IE$^\text{k}$/MCC	0.0218617
activating conditions	AND:IE$^\text{k}$/MCC	immobilized	0.54854	activating SLB, mobile sensors	AND:IE$^\text{k}$/MCC	0.0197152
activating conditions	AND:IE$^\text{k}$/MCC	immobilized	0.549895	activating SLB, mobile sensors	AND:IE$^\text{k}$/MCC	0.0119249
activating conditions	AND:IE$^\text{k}$/MCC	immobilized	0.513774	activating SLB, mobile sensors	AND:IE$^\text{k}$/MCC	0.0290103
activating conditions	AND:IE$^\text{k}$/MCC	immobilized	0.511008	activating SLB, mobile sensors	AND:IE$^\text{k}$/MCC	0.0139282
activating conditions	AND:IE$^\text{k}$/MCC	immobilized	0.563984	activating SLB, mobile sensors	AND:IE$^\text{k}$/MCC	0.0252503
activating conditions	AND:IE$^\text{k}$/MCC	immobilized	0.500074	activating SLB, mobile sensors	AND:IE$^\text{k}$/MCC	0.0188182
activating conditions	AND:IE$^\text{k}$/MCC	immobilized	0.585754	activating SLB, mobile sensors	AND:IE$^\text{k}$/MCC	0.0107154
activating conditions	AND:IE$^\text{k}$/MCC	immobilized	0.54585	activating SLB, mobile sensors	AND:IE$^\text{k}$/MCC	0.0190006
activating conditions	AND:IE$^\text{k}$/MCC	immobilized	0.553613	activating SLB, mobile sensors	AND:IE$^\text{k}$/MCC	0.0123089
activating conditions	AND:IE$^\text{k}$/MCC	immobilized	0.562177	activating SLB, mobile sensors	AND:IE$^\text{k}$/MCC	0.00686762
activating conditions	AND:IE$^\text{k}$/MCC	immobilized	0.546127	activating SLB, mobile sensors	AND:IE$^\text{k}$/MCC	0.0210628
activating conditions	AND:IE$^\text{k}$/MCC	immobilized	0.491923	activating SLB, mobile sensors	AND:IE$^\text{k}$/MCC	0.00542824
activating conditions	AND:IE$^\text{k}$/MCC	immobilized	0.50337	activating SLB, mobile sensors	AND:IE$^\text{k}$/MCC	0.0176134
activating conditions	AND:IE$^\text{k}$/MCC	immobilized	0.543458	activating SLB, mobile sensors	AND:IE$^\text{k}$/MCC	0.0182411
activating conditions	AND:IE$^\text{k}$/MCC	immobilized	0.58517	activating SLB, mobile sensors	AND:IE$^\text{k}$/MCC	0.0183865
activating conditions	AND:IE$^\text{k}$/MCC	immobilized	0.458073	activating SLB, mobile sensors	AND:IE$^\text{k}$/MCC	0.0186323
activating conditions	AND:IE$^\text{k}$/MCC	immobilized	0.601499	activating SLB, mobile sensors	AND:IE$^\text{k}$/MCC	0.0196454
activating conditions	AND:IE$^\text{k}$/MCC	immobilized	0.548588	activating SLB, mobile sensors	AND:IE$^\text{k}$/MCC	0.0158149
activating conditions	AND:IE$^\text{k}$/MCC	immobilized	0.481928	activating SLB, mobile sensors	AND:IE$^\text{k}$/MCC	0.013502
activating conditions	AND:IE$^\text{k}$/MCC	immobilized	0.501293	activating SLB, mobile sensors	AND:IE$^\text{k}$/MCC	0.0112718
activating conditions	AND:IE$^\text{k}$/MCC	immobilized	0.488088	activating SLB, mobile sensors	AND:IE$^\text{k}$/MCC	0.0131726
activating conditions	AND:IE$^\text{k}$/MCC	immobilized	0.536783	activating SLB, mobile sensors	AND:IE$^\text{k}$/MCC	0.0165014
activating conditions	AND:IE$^\text{k}$/MCC	immobilized	0.473541	activating SLB, mobile sensors	AND:IE$^\text{k}$/MCC	0.0142581
activating conditions	AND:IE$^\text{k}$/MCC	immobilized	0.551129	activating SLB, mobile sensors	AND:IE$^\text{k}$/MCC	0.0168639
activating conditions	AND:IE$^\text{k}$/MCC	immobilized	0.535517	activating SLB, mobile sensors	AND:IE$^\text{k}$/MCC	0.0150419
activating conditions	AND:IE$^\text{k}$/MCC	immobilized	0.580749	activating SLB, mobile sensors	AND:IE$^\text{k}$/MCC	0.0179512
activating conditions	AND:IE$^\text{k}$/MCC	immobilized	0.510457	activating SLB, mobile sensors	AND:IE$^\text{k}$/MCC	0.0214666
activating conditions	AND:IE$^\text{k}$/MCC	immobilized	0.601778	activating SLB, mobile sensors	AND:IE$^\text{k}$/MCC	0.0255414
activating conditions	AND:IE$^\text{k}$/MCC	immobilized	0.479602	activating SLB, mobile sensors	AND:IE$^\text{k}$/MCC	0.0243314
activating conditions	AND:IE$^\text{k}$/MCC	immobilized	0.582741	activating SLB, mobile sensors	AND:IE$^\text{k}$/MCC	0.0223252
activating conditions	AND:IE$^\text{k}$/MCC	immobilized	0.513097	activating SLB, mobile sensors	AND:IE$^\text{k}$/MCC	0.00980339
activating conditions	AND:IE$^\text{k}$/MCC	immobilized	0.474371	activating SLB, mobile sensors	AND:IE$^\text{k}$/MCC	0.0133803
activating conditions	AND:IE$^\text{k}$/MCC	immobilized	0.475072	activating SLB, mobile sensors	AND:IE$^\text{k}$/MCC	0.00977969
activating conditions	AND:IE$^\text{k}$/MCC	immobilized	0.527222	activating SLB, mobile sensors	AND:IE$^\text{k}$/MCC	0.0132328
activating conditions	AND:IE$^\text{k}$/MCC	immobilized	0.523769	activating SLB, mobile sensors	AND:IE$^\text{k}$/MCC	0.0284992
activating conditions	AND:IE$^\text{k}$/MCC	immobilized	0.523977	activating SLB, mobile sensors	AND:IE$^\text{k}$/MCC	0.0213908
activating conditions	AND:IE$^\text{k}$/MCC	immobilized	0.542763	activating SLB, mobile sensors	AND:IE$^\text{k}$/MCC	0.0277794
activating conditions	AND:IE$^\text{k}$/MCC	immobilized	0.502892	activating SLB, mobile sensors	AND:IE$^\text{k}$/MCC	0.0124379
activating conditions	AND:IE$^\text{k}$/MCC	immobilized	0.517068	activating SLB, mobile sensors	AND:IE$^\text{k}$/MCC	0.021379
activating conditions	AND:IE$^\text{k}$/MCC	immobilized	0.537765	activating SLB, mobile sensors	AND:IE$^\text{k}$/MCC	0.0158612
activating conditions	AND:IE$^\text{k}$/MCC	immobilized	0.512567	activating SLB, mobile sensors	AND:IE$^\text{k}$/MCC	0.00650548
activating conditions	AND:IE$^\text{k}$/MCC	immobilized	0.531369	activating SLB, mobile sensors	AND:IE$^\text{k}$/MCC	0.0150199
activating conditions	AND:IE$^\text{k}$/MCC	immobilized	0.525166	activating SLB, mobile sensors	AND:IE$^\text{k}$/MCC	0.0120268
activating conditions	AND:IE$^\text{k}$/MCC	immobilized	0.520662	activating SLB, mobile sensors	AND:IE$^\text{k}$/MCC	0.0103082
activating conditions	AND:IE$^\text{k}$/MCC	immobilized	0.476977	activating SLB, mobile sensors	AND:IE$^\text{k}$/MCC	0.021062
activating conditions	AND:IE$^\text{k}$/MCC	immobilized	0.563674	activating SLB, mobile sensors	AND:IE$^\text{k}$/MCC	0.030006
activating conditions	AND:IE$^\text{k}$/MCC	immobilized	0.48545	activating SLB, mobile sensors	AND:IE$^\text{k}$/MCC	0.0245229
activating conditions	AND:IE$^\text{k}$/MCC	immobilized	0.537688	activating SLB, mobile sensors	AND:IE$^\text{k}$/MCC	0.0195112
activating conditions	AND:IE$^\text{k}$/MCC	immobilized	0.52178	activating SLB, mobile sensors	AND:IE$^\text{k}$/MCC	0.00644035
activating conditions	AND:IE$^\text{k}$/MCC	immobilized	0.588173	activating SLB, mobile sensors	AND:IE$^\text{k}$/MCC	0.0178485
activating conditions	AND:IE$^\text{k}$/MCC	immobilized	0.493236	activating SLB, mobile sensors	AND:IE$^\text{k}$/MCC	0.0201245
activating conditions	AND:IE$^\text{k}$/MCC	immobilized	0.523557	activating SLB, mobile sensors	AND:IE$^\text{k}$/MCC	0.0146059
activating conditions	AND:IE$^\text{k}$/MCC	immobilized	0.551618	activating SLB, mobile sensors	AND:IE$^\text{k}$/MCC	0.0199781
activating conditions	AND:IE$^\text{k}$/MCC	immobilized	0.541784	activating SLB, mobile sensors	AND:IE$^\text{k}$/MCC	0.00787966
activating conditions	AND:IE$^\text{k}$/MCC	immobilized	0.546512	activating SLB, mobile sensors	AND:IE$^\text{k}$/MCC	0.00929487
activating conditions	AND:IE$^\text{k}$/MCC	immobilized	0.502964	activating SLB, mobile sensors	AND:IE$^\text{k}$/MCC	0.0166041
activating conditions	AND:IE$^\text{k}$/MCC	immobilized	0.52698	activating SLB, mobile sensors	AND:IE$^\text{k}$/MCC	0.0231707
activating conditions	AND:IE$^\text{k}$/MCC	immobilized	0.537832	activating SLB, mobile sensors	AND:IE$^\text{k}$/MCC	0.0184373
activating conditions	AND:IE$^\text{k}$/MCC	immobilized	0.488042	activating SLB, mobile sensors	AND:IE$^\text{k}$/MCC	0.0266694
activating conditions	AND:IE$^\text{k}$/MCC	immobilized	0.51782	activating SLB, mobile sensors	AND:IE$^\text{k}$/MCC	0.0132552
activating conditions	AND:IE$^\text{k}$/MCC	immobilized	0.477785	activating SLB, mobile sensors	AND:IE$^\text{k}$/MCC	0.0210565
activating conditions	AND:IE$^\text{k}$/MCC	immobilized	0.544972	activating SLB, mobile sensors	AND:IE$^\text{k}$/MCC	0.0158412
activating conditions	AND:IE$^\text{k}$/MCC	immobilized	0.56109	activating SLB, mobile sensors	AND:IE$^\text{k}$/MCC	0.00609598
activating conditions	AND:IE$^\text{k}$/MCC	immobilized	0.531074	activating SLB, mobile sensors	AND:IE$^\text{k}$/MCC	0.0173575
activating conditions	AND:IE$^\text{k}$/MCC	immobilized	0.543316	activating SLB, mobile sensors	AND:IE$^\text{k}$/MCC	0.0292638
activating conditions	AND:IE$^\text{k}$/MCC	immobilized	0.5196	activating SLB, mobile sensors	AND:IE$^\text{k}$/MCC	0.0263698
activating conditions	AND:IE$^\text{k}$/MCC	immobilized	0.482946	activating SLB, mobile sensors	AND:IE$^\text{k}$/MCC	0.0238644
activating conditions	AND:IE$^\text{k}$/MCC	immobilized	0.534913	activating SLB, mobile sensors	AND:IE$^\text{k}$/MCC	0.0173973
activating conditions	AND:IE$^\text{k}$/MCC	immobilized	0.525992	activating SLB, mobile sensors	AND:IE$^\text{k}$/MCC	0.0203545
activating conditions	AND:IE$^\text{k}$/MCC	immobilized	0.497689	activating SLB, mobile sensors	AND:IE$^\text{k}$/MCC	0.0223853
activating conditions	AND:IE$^\text{k}$/MCC	immobilized	0.544483	activating SLB, mobile sensors	AND:IE$^\text{k}$/MCC	0.0173718
activating conditions	AND:IE$^\text{k}$/MCC	immobilized	0.518701	activating SLB, mobile sensors	AND:IE$^\text{k}$/MCC	0.0237123
activating conditions	AND:IE$^\text{k}$/MCC	immobilized	0.563382	activating SLB, mobile sensors	AND:IE$^\text{k}$/MCC	0.014
activating conditions	AND:IE$^\text{k}$/MCC	immobilized	0.585661	activating SLB, mobile sensors	AND:IE$^\text{k}$/MCC	0.0162195
activating conditions	AND:IE$^\text{k}$/MCC	immobilized	0.523422	activating SLB, mobile sensors	AND:IE$^\text{k}$/MCC	0.00854498
activating conditions	AND:IE$^\text{k}$/MCC	immobilized	0.549476	activating SLB, mobile sensors	AND:IE$^\text{k}$/MCC	0.0115339
activating conditions	AND:IE$^\text{k}$/MCC	immobilized	0.525988	activating SLB, mobile sensors	AND:IE$^\text{k}$/MCC	0.0226785
activating conditions	AND:IE$^\text{k}$/MCC	immobilized	0.59772	activating SLB, mobile sensors	AND:IE$^\text{k}$/MCC	0.0216639
activating conditions	AND:IE$^\text{k}$/MCC	immobilized	0.520192	activating SLB, mobile sensors	AND:IE$^\text{k}$/MCC	0.0192277
activating conditions	AND:IE$^\text{k}$/MCC	immobilized	0.569022	activating SLB, mobile sensors	AND:IE$^\text{k}$/MCC	0.0133937
activating conditions	AND:IE$^\text{k}$/MCC	immobilized	0.532346	activating SLB, mobile sensors	AND:IE$^\text{k}$/MCC	0.0229228
activating conditions	AND:IE$^\text{k}$/MCC	immobilized	0.595226	activating SLB, mobile sensors	AND:IE$^\text{k}$/MCC	0.017193
activating conditions	AND:IE$^\text{k}$/MCC	immobilized	0.544017	activating SLB, mobile sensors	AND:IE$^\text{k}$/MCC	0.0206029
activating conditions	AND:IE$^\text{k}$/MCC	immobilized	0.553737	activating SLB, mobile sensors	AND:IE$^\text{k}$/MCC	0.0260451
activating conditions	AND:IE$^\text{k}$/MCC	immobilized	0.467786	activating SLB, mobile sensors	AND:IE$^\text{k}$/MCC	0.0201907
activating conditions	AND:IE$^\text{k}$/MCC	immobilized	0.568641	activating SLB, mobile sensors	AND:IE$^\text{k}$/MCC	0.0222053
activating conditions	AND:IE$^\text{k}$/MCC	immobilized	0.510516	activating SLB, mobile sensors	AND:IE$^\text{k}$/MCC	0.0262515
activating conditions	AND:IE$^\text{k}$/MCC	immobilized	0.588431	activating SLB, mobile sensors	AND:IE$^\text{k}$/MCC	0.0186869
activating conditions	AND:IE$^\text{k}$/MCC	immobilized	0.533408	activating SLB, mobile sensors	AND:IE$^\text{k}$/MCC	0.0194011
activating conditions	AND:IE$^\text{k}$/MCC	immobilized	0.528787	activating SLB, mobile sensors	AND:IE$^\text{k}$/MCC	0.00643636
activating conditions	AND:IE$^\text{k}$/MCC	immobilized	0.531546	activating SLB, mobile sensors	AND:IE$^\text{k}$/MCC	0.0134393
activating conditions	AND:IE$^\text{k}$/MCC	immobilized	0.526138	activating SLB, mobile sensors	AND:IE$^\text{k}$/MCC	0.0190423
activating conditions	AND:IE$^\text{k}$/MCC	immobilized	0.531314	activating SLB, mobile sensors	AND:IE$^\text{k}$/MCC	0.0300339
activating conditions	AND:IE$^\text{k}$/MCC	immobilized	0.527821	activating SLB, mobile sensors	AND:IE$^\text{k}$/MCC	0.0238497
activating conditions	AND:IE$^\text{k}$/MCC	immobilized	0.482112	activating SLB, mobile sensors	AND:IE$^\text{k}$/MCC	0.0193494
activating conditions	AND:IE$^\text{k}$/MCC	immobilized	0.49085	activating SLB, mobile sensors	AND:IE$^\text{k}$/MCC	0.0234132
activating conditions	AND:IE$^\text{k}$/MCC	immobilized	0.536421	activating SLB, mobile sensors	AND:IE$^\text{k}$/MCC	0.0165612
activating conditions	AND:IE$^\text{k}$/MCC	immobilized	0.528239	activating SLB, mobile sensors	AND:IE$^\text{k}$/MCC	0.0119718
activating conditions	AND:IE$^\text{k}$/MCC	immobilized	0.497588	activating SLB, mobile sensors	AND:IE$^\text{k}$/MCC	0.0131267
activating conditions	AND:IE$^\text{k}$/MCC	immobilized	0.511776	activating SLB, mobile sensors	AND:IE$^\text{k}$/MCC	0.0238435
activating conditions	AND:IE$^\text{k}$/MCC	immobilized	0.539125	activating SLB, mobile sensors	AND:IE$^\text{k}$/MCC	0.0260456
activating conditions	AND:IE$^\text{k}$/MCC	immobilized	0.472911	activating SLB, mobile sensors	AND:IE$^\text{k}$/MCC	0.0195698
activating conditions	AND:IE$^\text{k}$/MCC	immobilized	0.525689	activating SLB, mobile sensors	AND:IE$^\text{k}$/MCC	0.0224554
activating conditions	AND:IE$^\text{k}$/MCC	immobilized	0.539515	activating SLB, mobile sensors	AND:IE$^\text{k}$/MCC	0.0244574
activating conditions	AND:IE$^\text{k}$/MCC	immobilized	0.543048	activating SLB, mobile sensors	AND:IE$^\text{k}$/MCC	0.016359
activating conditions	AND:IE$^\text{k}$/MCC	immobilized	0.515199	activating SLB, mobile sensors	AND:IE$^\text{k}$/MCC	0.0147154
activating conditions	AND:IE$^\text{k}$/MCC	immobilized	0.490284	activating SLB, mobile sensors	AND:IE$^\text{k}$/MCC	0.0239796
activating conditions	AND:IE$^\text{k}$/MCC	immobilized	0.561111	activating SLB, mobile sensors	AND:IE$^\text{k}$/MCC	0.0188854
activating conditions	AND:IE$^\text{k}$/MCC	immobilized	0.555667	activating SLB, mobile sensors	AND:IE$^\text{k}$/MCC	0.03088
activating conditions	AND:IE$^\text{k}$/MCC	immobilized	0.471516	activating SLB, mobile sensors	AND:IE$^\text{k}$/MCC	0.0322368
activating conditions	AND:IE$^\text{k}$/MCC	immobilized	0.548587	activating SLB, mobile sensors	AND:IE$^\text{k}$/MCC	0.0118925
activating conditions	AND:IE$^\text{k}$/MCC	immobilized	0.49842	activating SLB, mobile sensors	AND:IE$^\text{k}$/MCC	0.0278602
activating conditions	AND:IE$^\text{k}$/MCC	immobilized	0.56897	activating SLB, mobile sensors	AND:IE$^\text{k}$/MCC	0.0171931
activating conditions	AND:IE$^\text{k}$/MCC	immobilized	0.534729	activating SLB, mobile sensors	AND:IE$^\text{k}$/MCC	0.0221189
activating conditions	AND:IE$^\text{k}$/MCC	immobilized	0.545842	activating SLB, mobile sensors	AND:IE$^\text{k}$/MCC	0.0150234
activating conditions	AND:IE$^\text{k}$/MCC	immobilized	0.49302	activating SLB, mobile sensors	AND:IE$^\text{k}$/MCC	0.0194247
activating conditions	AND:IE$^\text{k}$/MCC	immobilized	0.482749	activating SLB, mobile sensors	AND:IE$^\text{k}$/MCC	0.0188411
activating conditions	AND:IE$^\text{k}$/MCC	immobilized	0.526136	activating SLB, mobile sensors	AND:IE$^\text{k}$/MCC	0.0222662
activating conditions	AND:IE$^\text{k}$/MCC	immobilized	0.519461	activating SLB, mobile sensors	AND:IE$^\text{k}$/MCC	0.0186774
activating conditions	AND:IE$^\text{k}$/MCC	immobilized	0.534987	activating SLB, mobile sensors	AND:IE$^\text{k}$/MCC	0.00506637
activating conditions	AND:IE$^\text{k}$/MCC	immobilized	0.522878	activating SLB, mobile sensors	AND:IE$^\text{k}$/MCC	0.0163817
activating conditions	AND:IE$^\text{k}$/MCC	immobilized	0.533639	activating SLB, mobile sensors	AND:IE$^\text{k}$/MCC	0.0174916
activating conditions	AND:IE$^\text{k}$/MCC	immobilized	0.490754	activating SLB, mobile sensors	AND:IE$^\text{k}$/MCC	0.0210433
activating conditions	AND:IE$^\text{k}$/MCC	immobilized	0.554304	activating SLB, mobile sensors	AND:IE$^\text{k}$/MCC	0.0164585
activating conditions	AND:IE$^\text{k}$/MCC	immobilized	0.516987	activating SLB, mobile sensors	AND:IE$^\text{k}$/MCC	0.0240848
activating conditions	AND:IE$^\text{k}$/MCC	immobilized	0.509742	activating SLB, mobile sensors	AND:IE$^\text{k}$/MCC	0.0161046
activating conditions	AND:IE$^\text{k}$/MCC	immobilized	0.535316	activating SLB, mobile sensors	AND:IE$^\text{k}$/MCC	0.0261627
activating conditions	AND:IE$^\text{k}$/MCC	immobilized	0.539918	activating SLB, mobile sensors	AND:IE$^\text{k}$/MCC	0.0047689
activating conditions	AND:IE$^\text{k}$/MCC	immobilized	0.50737	activating SLB, mobile sensors	AND:IE$^\text{k}$/MCC	0.0172539
activating conditions	AND:IE$^\text{k}$/MCC	immobilized	0.560494	activating SLB, mobile sensors	AND:IE$^\text{k}$/MCC	0.0280031
activating conditions	AND:IE$^\text{k}$/MCC	immobilized	0.489607	activating SLB, mobile sensors	AND:IE$^\text{k}$/MCC	0.0151049
activating conditions	AND:IE$^\text{k}$/MCC	immobilized	0.537324	activating SLB, mobile sensors	AND:IE$^\text{k}$/MCC	0.0192718
activating conditions	AND:IE$^\text{k}$/MCC	immobilized	0.576265	activating SLB, mobile sensors	AND:IE$^\text{k}$/MCC	0.0235613
activating conditions	AND:IE$^\text{k}$/MCC	immobilized	0.509623	activating SLB, mobile sensors	AND:IE$^\text{k}$/MCC	0.0223562
activating conditions	AND:IE$^\text{k}$/MCC	immobilized	0.514565	activating SLB, mobile sensors	AND:IE$^\text{k}$/MCC	0.0165827
activating conditions	AND:IE$^\text{k}$/MCC	immobilized	0.543329	activating SLB, mobile sensors	AND:IE$^\text{k}$/MCC	0.0280581
activating conditions	AND:IE$^\text{k}$/MCC	immobilized	0.528946	activating SLB, mobile sensors	AND:IE$^\text{k}$/MCC	0.0160529
activating conditions	AND:IE$^\text{k}$/MCC	immobilized	0.529028	activating SLB, mobile sensors	AND:IE$^\text{k}$/MCC	0.011171
activating conditions	AND:IE$^\text{k}$/MCC	immobilized	0.506252	activating SLB, mobile sensors	AND:IE$^\text{k}$/MCC	0.0107792
activating conditions	AND:IE$^\text{k}$/MCC	immobilized	0.560492	activating SLB, mobile sensors	AND:IE$^\text{k}$/MCC	0.0200258
activating conditions	AND:IE$^\text{k}$/MCC	immobilized	0.562438	activating SLB, mobile sensors	AND:IE$^\text{k}$/MCC	0.0133892
activating conditions	AND:IE$^\text{k}$/MCC	immobilized	0.540779	activating SLB, mobile sensors	AND:IE$^\text{k}$/MCC	0.0297872
activating conditions	AND:IE$^\text{k}$/MCC	immobilized	0.527041	activating SLB, mobile sensors	AND:IE$^\text{k}$/MCC	0.0230103
activating conditions	AND:IE$^\text{k}$/MCC	immobilized	0.473598	activating SLB, mobile sensors	AND:IE$^\text{k}$/MCC	0.0237494
activating conditions	AND:IE$^\text{k}$/MCC	immobilized	0.538917	activating SLB, mobile sensors	AND:IE$^\text{k}$/MCC	0.0122271
activating conditions	AND:IE$^\text{k}$/MCC	immobilized	0.546278	activating SLB, mobile sensors	AND:IE$^\text{k}$/MCC	0.031216
activating conditions	AND:IE$^\text{k}$/MCC	immobilized	0.59975	activating SLB, mobile sensors	AND:IE$^\text{k}$/MCC	0.024372
activating conditions	AND:IE$^\text{k}$/MCC	immobilized	0.508749	activating SLB, mobile sensors	AND:IE$^\text{k}$/MCC	0.0183464
activating conditions	AND:IE$^\text{k}$/MCC	immobilized	0.519161	activating SLB, mobile sensors	AND:IE$^\text{k}$/MCC	0.0205352
activating conditions	AND:IE$^\text{k}$/MCC	immobilized	0.578564	activating SLB, mobile sensors	AND:IE$^\text{k}$/MCC	0.0182296
activating conditions	AND:IE$^\text{k}$/MCC	immobilized	0.563469	activating SLB, mobile sensors	AND:IE$^\text{k}$/MCC	0.0225094
activating conditions	AND:IE$^\text{k}$/MCC	immobilized	0.557451	activating SLB, mobile sensors	AND:IE$^\text{k}$/MCC	0.0219244
activating conditions	AND:IE$^\text{k}$/MCC	immobilized	0.548763	activating SLB, mobile sensors	AND:IE$^\text{k}$/MCC	0.0201473
activating conditions	AND:IE$^\text{k}$/MCC	immobilized	0.567718	activating SLB, mobile sensors	AND:IE$^\text{k}$/MCC	0.0145862
activating conditions	AND:IE$^\text{k}$/MCC	immobilized	0.531552	activating SLB, mobile sensors	AND:IE$^\text{k}$/MCC	0.0112888
[truncated: 15,375 more rows]

## Sheet: Figure 4
c panel	c dataset	c subset	c lifetime	c lifetime_err	d panel	d dataset	d subset	d lifetime	d lifetime_err
[truncated: 26 more rows]

[truncated: 6 more sheets: Supplementary figure 1, Supplementary figure 2, Supplementary figure 3, Supplementary figure 4, Supplementary figure 5, Supplementary figure 6]
